# Supplementary material for: Interspecific recognition based on cuticular hydrocarbons mediates reproduction control in aphids
Source: Sci Rep. 2024 Feb 19;14:4079. doi: 10.1038/s41598-024-54019-7 (PMC10876990; doi:10.1038/s41598-024-54019-7)
Supplement: Supplementary file 2 — Supplementary Table S1. [file 41598_2024_54019_MOESM2_ESM.xlsx]

## Sheet: Sheet1
	Table S1	The number of aphids from day 1 to day 15 in each cage of each treatment conducted at 20℃. Acyrthosiphon pisum (AP) and Megoura crassicauda (MC) were used for the experiment.
		Total no.; Total no. of aphids in each cage
		no: no. of a single aphid species in each cage
		Day: day 1 to day 15
		species: AP, Acyrthosiphon pisum; MC, Megoura crassicauda
		ID_cage: ID for rearing cages
		treatment: 1AP, 1 AP foundress; 2AP, 2 AP foundresses; 1MC, 1 MC foundress; 2MC, 2 MC foundresses; 1AP+1MC: coexistence of 1AP and 1MC
		type: won, the species that won the competition in mixed colonies; lost, the species that lost the competition
		larviposition: no. of newborns per day
	Data for Fig. 1					Data for Fig. 2 and Fig. 3
	Total no.	Day	treatment	ID_cage		Species in mixed colonies	Day	no.	treatment	ID_cage	type
	3	1	2AP	2ap1		AP	1	4	1AP+1MC	co1	lost
	18	2	2AP	2ap1		AP	2	9	1AP+1MC	co1	lost
	24	3	2AP	2ap1		AP	3	15	1AP+1MC	co1	lost
	35	4	2AP	2ap1		AP	4	20	1AP+1MC	co1	lost
	47	5	2AP	2ap1		AP	5	28	1AP+1MC	co1	lost
	57	6	2AP	2ap1		AP	6	35	1AP+1MC	co1	lost
	70	7	2AP	2ap1		AP	7	40	1AP+1MC	co1	lost
	79	8	2AP	2ap1		AP	8	44	1AP+1MC	co1	lost
	85	9	2AP	2ap1		AP	9	56	1AP+1MC	co1	lost
	161	10	2AP	2ap1		AP	10	69	1AP+1MC	co1	lost
	207	11	2AP	2ap1		AP	11	105	1AP+1MC	co1	lost
	250	12	2AP	2ap1		AP	12	122	1AP+1MC	co1	lost
	287	13	2AP	2ap1		AP	13	127	1AP+1MC	co1	lost
	312	14	2AP	2ap1		AP	14	136	1AP+1MC	co1	lost
	322	15	2AP	2ap1		AP	15	140	1AP+1MC	co1	lost
	4	1	2AP	2ap2		AP	1	1	1AP+1MC	co4	lost
	17	2	2AP	2ap2		AP	2	5	1AP+1MC	co4	lost
	27	3	2AP	2ap2		AP	3	10	1AP+1MC	co4	lost
	32	4	2AP	2ap2		AP	4	16	1AP+1MC	co4	lost
	46	5	2AP	2ap2		AP	5	24	1AP+1MC	co4	lost
	67	6	2AP	2ap2		AP	6	29	1AP+1MC	co4	lost
	75	7	2AP	2ap2		AP	7	39	1AP+1MC	co4	lost
	86	8	2AP	2ap2		AP	8	46	1AP+1MC	co4	lost
	93	9	2AP	2ap2		AP	9	55	1AP+1MC	co4	lost
	157	10	2AP	2ap2		AP	10	60	1AP+1MC	co4	lost
	205	11	2AP	2ap2		AP	11	92	1AP+1MC	co4	lost
	253	12	2AP	2ap2		AP	12	120	1AP+1MC	co4	lost
	289	13	2AP	2ap2		AP	13	123	1AP+1MC	co4	lost
	302	14	2AP	2ap2		AP	14	135	1AP+1MC	co4	lost
	302	15	2AP	2ap2		AP	15	130	1AP+1MC	co4	lost
	7	1	2AP	2ap3		AP	1	1	1AP+1MC	co7	lost
	17	2	2AP	2ap3		AP	2	10	1AP+1MC	co7	lost
	32	3	2AP	2ap3		AP	3	16	1AP+1MC	co7	lost
	42	4	2AP	2ap3		AP	4	22	1AP+1MC	co7	lost
	53	5	2AP	2ap3		AP	5	26	1AP+1MC	co7	lost
	67	6	2AP	2ap3		AP	6	30	1AP+1MC	co7	lost
	75	7	2AP	2ap3		AP	7	30	1AP+1MC	co7	lost
	84	8	2AP	2ap3		AP	8	33	1AP+1MC	co7	lost
	91	9	2AP	2ap3		AP	9	35	1AP+1MC	co7	lost
	97	10	2AP	2ap3		AP	10	50	1AP+1MC	co7	lost
	123	11	2AP	2ap3		AP	11	56	1AP+1MC	co7	lost
	156	12	2AP	2ap3		AP	12	70	1AP+1MC	co7	lost
	189	13	2AP	2ap3		AP	13	90	1AP+1MC	co7	lost
	240	14	2AP	2ap3		AP	14	102	1AP+1MC	co7	lost
	268	15	2AP	2ap3		AP	15	109	1AP+1MC	co7	lost
	7	1	2AP	2ap4		AP	1	2	1AP+1MC	co8	lost
	21	2	2AP	2ap4		AP	2	6	1AP+1MC	co8	lost
	30	3	2AP	2ap4		AP	3	12	1AP+1MC	co8	lost
	44	4	2AP	2ap4		AP	4	19	1AP+1MC	co8	lost
	64	5	2AP	2ap4		AP	5	29	1AP+1MC	co8	lost
	82	6	2AP	2ap4		AP	6	34	1AP+1MC	co8	lost
	95	7	2AP	2ap4		AP	7	44	1AP+1MC	co8	lost
	103	8	2AP	2ap4		AP	8	45	1AP+1MC	co8	lost
	129	9	2AP	2ap4		AP	9	47	1AP+1MC	co8	lost
	162	10	2AP	2ap4		AP	10	52	1AP+1MC	co8	lost
	199	11	2AP	2ap4		AP	11	82	1AP+1MC	co8	lost
	221	12	2AP	2ap4		AP	12	97	1AP+1MC	co8	lost
	255	13	2AP	2ap4		AP	13	108	1AP+1MC	co8	lost
	271	14	2AP	2ap4		AP	14	114	1AP+1MC	co8	lost
	279	15	2AP	2ap4		AP	15	117	1AP+1MC	co8	lost
	9	1	2AP	2ap5		AP	1	5	1AP+1MC	co9	lost
	28	2	2AP	2ap5		AP	2	11	1AP+1MC	co9	lost
	35	3	2AP	2ap5		AP	3	18	1AP+1MC	co9	lost
	48	4	2AP	2ap5		AP	4	24	1AP+1MC	co9	lost
	66	5	2AP	2ap5		AP	5	31	1AP+1MC	co9	lost
	76	6	2AP	2ap5		AP	6	34	1AP+1MC	co9	lost
	88	7	2AP	2ap5		AP	7	39	1AP+1MC	co9	lost
	85	8	2AP	2ap5		AP	8	48	1AP+1MC	co9	lost
	110	9	2AP	2ap5		AP	9	58	1AP+1MC	co9	lost
	141	10	2AP	2ap5		AP	10	79	1AP+1MC	co9	lost
	185	11	2AP	2ap5		AP	11	88	1AP+1MC	co9	lost
	213	12	2AP	2ap5		AP	12	102	1AP+1MC	co9	lost
	230	13	2AP	2ap5		AP	13	110	1AP+1MC	co9	lost
	261	14	2AP	2ap5		AP	14	118	1AP+1MC	co9	lost
	288	15	2AP	2ap5		AP	15	104	1AP+1MC	co9	lost
	8	1	2AP	2ap6		AP	1	4	1AP+1MC	co10	lost
	21	2	2AP	2ap6		AP	2	12	1AP+1MC	co10	lost
	33	3	2AP	2ap6		AP	3	17	1AP+1MC	co10	lost
	52	4	2AP	2ap6		AP	4	23	1AP+1MC	co10	lost
	62	5	2AP	2ap6		AP	5	30	1AP+1MC	co10	lost
	71	6	2AP	2ap6		AP	6	41	1AP+1MC	co10	lost
	81	7	2AP	2ap6		AP	7	43	1AP+1MC	co10	lost
	89	8	2AP	2ap6		AP	8	48	1AP+1MC	co10	lost
	93	9	2AP	2ap6		AP	9	61	1AP+1MC	co10	lost
	104	10	2AP	2ap6		AP	10	82	1AP+1MC	co10	lost
	112	11	2AP	2ap6		AP	11	93	1AP+1MC	co10	lost
	130	12	2AP	2ap6		AP	12	102	1AP+1MC	co10	lost
	198	13	2AP	2ap6		AP	13	104	1AP+1MC	co10	lost
	243	14	2AP	2ap6		AP	14	112	1AP+1MC	co10	lost
	287	15	2AP	2ap6		AP	15	116	1AP+1MC	co10	lost
	4	1	2AP	2ap7		AP	1	4	1AP+1MC	co11	lost
	12	2	2AP	2ap7		AP	2	9	1AP+1MC	co11	lost
	31	3	2AP	2ap7		AP	3	15	1AP+1MC	co11	lost
	45	4	2AP	2ap7		AP	4	24	1AP+1MC	co11	lost
	58	5	2AP	2ap7		AP	5	36	1AP+1MC	co11	lost
	70	6	2AP	2ap7		AP	6	41	1AP+1MC	co11	lost
	83	7	2AP	2ap7		AP	7	55	1AP+1MC	co11	lost
	93	8	2AP	2ap7		AP	8	57	1AP+1MC	co11	lost
	98	9	2AP	2ap7		AP	9	59	1AP+1MC	co11	lost
	133	10	2AP	2ap7		AP	10	71	1AP+1MC	co11	lost
	166	11	2AP	2ap7		AP	11	105	1AP+1MC	co11	lost
	210	12	2AP	2ap7		AP	12	135	1AP+1MC	co11	lost
	227	13	2AP	2ap7		AP	13	139	1AP+1MC	co11	lost
	266	14	2AP	2ap7		AP	14	131	1AP+1MC	co11	lost
	313	15	2AP	2ap7		AP	15	122	1AP+1MC	co11	lost
	13	1	2AP	2ap8		AP	1	4	1AP+1MC	co12	lost
	30	2	2AP	2ap8		AP	2	14	1AP+1MC	co12	lost
	42	3	2AP	2ap8		AP	3	21	1AP+1MC	co12	lost
	71	4	2AP	2ap8		AP	4	36	1AP+1MC	co12	lost
	86	5	2AP	2ap8		AP	5	45	1AP+1MC	co12	lost
	97	6	2AP	2ap8		AP	6	53	1AP+1MC	co12	lost
	103	7	2AP	2ap8		AP	7	59	1AP+1MC	co12	lost
	115	8	2AP	2ap8		AP	8	64	1AP+1MC	co12	lost
	131	9	2AP	2ap8		AP	9	62	1AP+1MC	co12	lost
	160	10	2AP	2ap8		AP	10	78	1AP+1MC	co12	lost
	221	11	2AP	2ap8		AP	11	90	1AP+1MC	co12	lost
	243	12	2AP	2ap8		AP	12	107	1AP+1MC	co12	lost
	273	13	2AP	2ap8		AP	13	126	1AP+1MC	co12	lost
	299	14	2AP	2ap8		AP	14	138	1AP+1MC	co12	lost
	327	15	2AP	2ap8		AP	15	122	1AP+1MC	co12	lost
	4	1	2AP	2ap9		AP	1	4	1AP+1MC	co13	lost
	28	2	2AP	2ap9		AP	2	14	1AP+1MC	co13	lost
	35	3	2AP	2ap9		AP	3	22	1AP+1MC	co13	lost
	49	4	2AP	2ap9		AP	4	33	1AP+1MC	co13	lost
	64	5	2AP	2ap9		AP	5	40	1AP+1MC	co13	lost
	76	6	2AP	2ap9		AP	6	50	1AP+1MC	co13	lost
	89	7	2AP	2ap9		AP	7	52	1AP+1MC	co13	lost
	104	8	2AP	2ap9		AP	8	55	1AP+1MC	co13	lost
	113	9	2AP	2ap9		AP	9	66	1AP+1MC	co13	lost
	178	10	2AP	2ap9		AP	10	108	1AP+1MC	co13	lost
	211	11	2AP	2ap9		AP	11	112	1AP+1MC	co13	lost
	267	12	2AP	2ap9		AP	12	128	1AP+1MC	co13	lost
	284	13	2AP	2ap9		AP	13	149	1AP+1MC	co13	lost
	314	14	2AP	2ap9		AP	14	133	1AP+1MC	co13	lost
	319	15	2AP	2ap9		AP	15	100	1AP+1MC	co13	lost
	7	1	2MC	2mc1		AP	1	4	1AP+1MC	co16	lost
	20	2	2MC	2mc1		AP	2	10	1AP+1MC	co16	lost
	31	3	2MC	2mc1		AP	3	16	1AP+1MC	co16	lost
	44	4	2MC	2mc1		AP	4	22	1AP+1MC	co16	lost
	54	5	2MC	2mc1		AP	5	29	1AP+1MC	co16	lost
	64	6	2MC	2mc1		AP	6	34	1AP+1MC	co16	lost
	78	7	2MC	2mc1		AP	7	41	1AP+1MC	co16	lost
	88	8	2MC	2mc1		AP	8	47	1AP+1MC	co16	lost
	124	9	2MC	2mc1		AP	9	50	1AP+1MC	co16	lost
	164	10	2MC	2mc1		AP	10	57	1AP+1MC	co16	lost
	195	11	2MC	2mc1		AP	11	71	1AP+1MC	co16	lost
	230	12	2MC	2mc1		AP	12	79	1AP+1MC	co16	lost
	252	13	2MC	2mc1		AP	13	100	1AP+1MC	co16	lost
	282	14	2MC	2mc1		AP	14	104	1AP+1MC	co16	lost
	310	15	2MC	2mc1		AP	15	126	1AP+1MC	co16	lost
	4	1	2MC	2mc2		AP	1	3	1AP+1MC	co2	won
	14	2	2MC	2mc2		AP	2	13	1AP+1MC	co2	won
	30	3	2MC	2mc2		AP	3	20	1AP+1MC	co2	won
	38	4	2MC	2mc2		AP	4	28	1AP+1MC	co2	won
	51	5	2MC	2mc2		AP	5	34	1AP+1MC	co2	won
	61	6	2MC	2mc2		AP	6	39	1AP+1MC	co2	won
	71	7	2MC	2mc2		AP	7	45	1AP+1MC	co2	won
	85	8	2MC	2mc2		AP	8	55	1AP+1MC	co2	won
	96	9	2MC	2mc2		AP	9	77	1AP+1MC	co2	won
	108	10	2MC	2mc2		AP	10	99	1AP+1MC	co2	won
	155	11	2MC	2mc2		AP	11	128	1AP+1MC	co2	won
	229	12	2MC	2mc2		AP	12	155	1AP+1MC	co2	won
	266	13	2MC	2mc2		AP	13	176	1AP+1MC	co2	won
	291	14	2MC	2mc2		AP	14	204	1AP+1MC	co2	won
	313	15	2MC	2mc2		AP	15	214	1AP+1MC	co2	won
	6	1	2MC	2mc3		AP	1	1	1AP+1MC	co3	won
	12	2	2MC	2mc3		AP	2	9	1AP+1MC	co3	won
	27	3	2MC	2mc3		AP	3	15	1AP+1MC	co3	won
	41	4	2MC	2mc3		AP	4	22	1AP+1MC	co3	won
	52	5	2MC	2mc3		AP	5	29	1AP+1MC	co3	won
	63	6	2MC	2mc3		AP	6	38	1AP+1MC	co3	won
	78	7	2MC	2mc3		AP	7	42	1AP+1MC	co3	won
	89	8	2MC	2mc3		AP	8	49	1AP+1MC	co3	won
	108	9	2MC	2mc3		AP	9	53	1AP+1MC	co3	won
	159	10	2MC	2mc3		AP	10	98	1AP+1MC	co3	won
	221	11	2MC	2mc3		AP	11	140	1AP+1MC	co3	won
	253	12	2MC	2mc3		AP	12	163	1AP+1MC	co3	won
	253	13	2MC	2mc3		AP	13	178	1AP+1MC	co3	won
	286	14	2MC	2mc3		AP	14	192	1AP+1MC	co3	won
	323	15	2MC	2mc3		AP	15	221	1AP+1MC	co3	won
	8	1	2MC	2mc4		AP	1	1	1AP+1MC	co5	won
	19	2	2MC	2mc4		AP	2	10	1AP+1MC	co5	won
	33	3	2MC	2mc4		AP	3	18	1AP+1MC	co5	won
	47	4	2MC	2mc4		AP	4	27	1AP+1MC	co5	won
	56	5	2MC	2mc4		AP	5	37	1AP+1MC	co5	won
	60	6	2MC	2mc4		AP	6	47	1AP+1MC	co5	won
	80	7	2MC	2mc4		AP	7	55	1AP+1MC	co5	won
	90	8	2MC	2mc4		AP	8	62	1AP+1MC	co5	won
	98	9	2MC	2mc4		AP	9	65	1AP+1MC	co5	won
	112	10	2MC	2mc4		AP	10	92	1AP+1MC	co5	won
	155	11	2MC	2mc4		AP	11	127	1AP+1MC	co5	won
	189	12	2MC	2mc4		AP	12	155	1AP+1MC	co5	won
	219	13	2MC	2mc4		AP	13	189	1AP+1MC	co5	won
	244	14	2MC	2mc4		AP	14	204	1AP+1MC	co5	won
	287	15	2MC	2mc4		AP	15	229	1AP+1MC	co5	won
	7	1	2MC	2mc5		AP	1	1	1AP+1MC	co6	won
	17	2	2MC	2mc5		AP	2	6	1AP+1MC	co6	won
	35	3	2MC	2mc5		AP	3	12	1AP+1MC	co6	won
	51	4	2MC	2mc5		AP	4	19	1AP+1MC	co6	won
	65	5	2MC	2mc5		AP	5	27	1AP+1MC	co6	won
	81	6	2MC	2mc5		AP	6	31	1AP+1MC	co6	won
	92	7	2MC	2mc5		AP	7	39	1AP+1MC	co6	won
	93	8	2MC	2mc5		AP	8	47	1AP+1MC	co6	won
	99	9	2MC	2mc5		AP	9	51	1AP+1MC	co6	won
	107	10	2MC	2mc5		AP	10	101	1AP+1MC	co6	won
	147	11	2MC	2mc5		AP	11	131	1AP+1MC	co6	won
	220	12	2MC	2mc5		AP	12	172	1AP+1MC	co6	won
	263	13	2MC	2mc5		AP	13	199	1AP+1MC	co6	won
	294	14	2MC	2mc5		AP	14	221	1AP+1MC	co6	won
	301	15	2MC	2mc5		AP	15	227	1AP+1MC	co6	won
	14	1	2MC	2mc6		AP	1	5	1AP+1MC	co14	won
	31	2	2MC	2mc6		AP	2	12	1AP+1MC	co14	won
	47	3	2MC	2mc6		AP	3	23	1AP+1MC	co14	won
	66	4	2MC	2mc6		AP	4	34	1AP+1MC	co14	won
	73	5	2MC	2mc6		AP	5	43	1AP+1MC	co14	won
	91	6	2MC	2mc6		AP	6	53	1AP+1MC	co14	won
	102	7	2MC	2mc6		AP	7	61	1AP+1MC	co14	won
	110	8	2MC	2mc6		AP	8	70	1AP+1MC	co14	won
	114	9	2MC	2mc6		AP	9	81	1AP+1MC	co14	won
	125	10	2MC	2mc6		AP	10	116	1AP+1MC	co14	won
	144	11	2MC	2mc6		AP	11	149	1AP+1MC	co14	won
	214	12	2MC	2mc6		AP	12	171	1AP+1MC	co14	won
	290	13	2MC	2mc6		AP	13	193	1AP+1MC	co14	won
	323	14	2MC	2mc6		AP	14	224	1AP+1MC	co14	won
	335	15	2MC	2mc6		AP	15	245	1AP+1MC	co14	won
	16	1	2MC	2mc7		AP	1	6	1AP+1MC	co15	won
	37	2	2MC	2mc7		AP	2	15	1AP+1MC	co15	won
	43	3	2MC	2mc7		AP	3	22	1AP+1MC	co15	won
	50	4	2MC	2mc7		AP	4	36	1AP+1MC	co15	won
	74	5	2MC	2mc7		AP	5	44	1AP+1MC	co15	won
	85	6	2MC	2mc7		AP	6	55	1AP+1MC	co15	won
	89	7	2MC	2mc7		AP	7	59	1AP+1MC	co15	won
	99	8	2MC	2mc7		AP	8	65	1AP+1MC	co15	won
	103	9	2MC	2mc7		AP	9	73	1AP+1MC	co15	won
	104	10	2MC	2mc7		AP	10	82	1AP+1MC	co15	won
	138	11	2MC	2mc7		AP	11	150	1AP+1MC	co15	won
	166	12	2MC	2mc7		AP	12	191	1AP+1MC	co15	won
	227	13	2MC	2mc7		AP	13	221	1AP+1MC	co15	won
	266	14	2MC	2mc7		AP	14	231	1AP+1MC	co15	won
	313	15	2MC	2mc7		AP	15	248	1AP+1MC	co15	won
	9	1	2MC	2mc8		MC	1	1	1AP+1MC	co2	lost
	28	2	2MC	2mc8		MC	2	4	1AP+1MC	co2	lost
	42	3	2MC	2mc8		MC	3	16	1AP+1MC	co2	lost
	63	4	2MC	2mc8		MC	4	25	1AP+1MC	co2	lost
	79	5	2MC	2mc8		MC	5	29	1AP+1MC	co2	lost
	82	6	2MC	2mc8		MC	6	36	1AP+1MC	co2	lost
	106	7	2MC	2mc8		MC	7	37	1AP+1MC	co2	lost
	110	8	2MC	2mc8		MC	8	52	1AP+1MC	co2	lost
	128	9	2MC	2mc8		MC	9	56	1AP+1MC	co2	lost
	159	10	2MC	2mc8		MC	10	60	1AP+1MC	co2	lost
	187	11	2MC	2mc8		MC	11	90	1AP+1MC	co2	lost
	226	12	2MC	2mc8		MC	12	109	1AP+1MC	co2	lost
	267	13	2MC	2mc8		MC	13	116	1AP+1MC	co2	lost
	290	14	2MC	2mc8		MC	14	125	1AP+1MC	co2	lost
	334	15	2MC	2mc8		MC	15	130	1AP+1MC	co2	lost
	11	1	2MC	2mc9		MC	1	6	1AP+1MC	co3	lost
	29	2	2MC	2mc9		MC	2	13	1AP+1MC	co3	lost
	39	3	2MC	2mc9		MC	3	18	1AP+1MC	co3	lost
	52	4	2MC	2mc9		MC	4	26	1AP+1MC	co3	lost
	77	5	2MC	2mc9		MC	5	33	1AP+1MC	co3	lost
	86	6	2MC	2mc9		MC	6	39	1AP+1MC	co3	lost
	104	7	2MC	2mc9		MC	7	47	1AP+1MC	co3	lost
	117	8	2MC	2mc9		MC	8	49	1AP+1MC	co3	lost
	145	9	2MC	2mc9		MC	9	59	1AP+1MC	co3	lost
	187	10	2MC	2mc9		MC	10	80	1AP+1MC	co3	lost
	231	11	2MC	2mc9		MC	11	105	1AP+1MC	co3	lost
	253	12	2MC	2mc9		MC	12	120	1AP+1MC	co3	lost
	278	13	2MC	2mc9		MC	13	126	1AP+1MC	co3	lost
	304	14	2MC	2mc9		MC	14	131	1AP+1MC	co3	lost
	339	15	2MC	2mc9		MC	15	133	1AP+1MC	co3	lost
	9	1	1AP+1MC	co1		MC	1	8	1AP+1MC	co5	lost
	23	2	1AP+1MC	co1		MC	2	13	1AP+1MC	co5	lost
	34	3	1AP+1MC	co1		MC	3	22	1AP+1MC	co5	lost
	41	4	1AP+1MC	co1		MC	4	31	1AP+1MC	co5	lost
	61	5	1AP+1MC	co1		MC	5	36	1AP+1MC	co5	lost
	76	6	1AP+1MC	co1		MC	6	45	1AP+1MC	co5	lost
	83	7	1AP+1MC	co1		MC	7	46	1AP+1MC	co5	lost
	95	8	1AP+1MC	co1		MC	8	54	1AP+1MC	co5	lost
	117	9	1AP+1MC	co1		MC	9	67	1AP+1MC	co5	lost
	162	10	1AP+1MC	co1		MC	10	70	1AP+1MC	co5	lost
	258	11	1AP+1MC	co1		MC	11	76	1AP+1MC	co5	lost
	298	12	1AP+1MC	co1		MC	12	90	1AP+1MC	co5	lost
	328	13	1AP+1MC	co1		MC	13	106	1AP+1MC	co5	lost
	361	14	1AP+1MC	co1		MC	14	131	1AP+1MC	co5	lost
	373	15	1AP+1MC	co1		MC	15	121	1AP+1MC	co5	lost
	15	1	1AP+1MC	co10		MC	1	5	1AP+1MC	co6	lost
	33	2	1AP+1MC	co10		MC	2	15	1AP+1MC	co6	lost
	45	3	1AP+1MC	co10		MC	3	19	1AP+1MC	co6	lost
	61	4	1AP+1MC	co10		MC	4	24	1AP+1MC	co6	lost
	72	5	1AP+1MC	co10		MC	5	29	1AP+1MC	co6	lost
	92	6	1AP+1MC	co10		MC	6	30	1AP+1MC	co6	lost
	99	7	1AP+1MC	co10		MC	7	38	1AP+1MC	co6	lost
	106	8	1AP+1MC	co10		MC	8	42	1AP+1MC	co6	lost
	120	9	1AP+1MC	co10		MC	9	46	1AP+1MC	co6	lost
	157	10	1AP+1MC	co10		MC	10	88	1AP+1MC	co6	lost
	210	11	1AP+1MC	co10		MC	11	98	1AP+1MC	co6	lost
	263	12	1AP+1MC	co10		MC	12	110	1AP+1MC	co6	lost
	324	13	1AP+1MC	co10		MC	13	123	1AP+1MC	co6	lost
	345	14	1AP+1MC	co10		MC	14	144	1AP+1MC	co6	lost
	357	15	1AP+1MC	co10		MC	15	120	1AP+1MC	co6	lost
	12	1	1AP+1MC	co11		MC	1	7	1AP+1MC	co14	lost
	24	2	1AP+1MC	co11		MC	2	17	1AP+1MC	co14	lost
	35	3	1AP+1MC	co11		MC	3	24	1AP+1MC	co14	lost
	51	4	1AP+1MC	co11		MC	4	31	1AP+1MC	co14	lost
	70	5	1AP+1MC	co11		MC	5	41	1AP+1MC	co14	lost
	78	6	1AP+1MC	co11		MC	6	50	1AP+1MC	co14	lost
	101	7	1AP+1MC	co11		MC	7	54	1AP+1MC	co14	lost
	108	8	1AP+1MC	co11		MC	8	60	1AP+1MC	co14	lost
	111	9	1AP+1MC	co11		MC	9	62	1AP+1MC	co14	lost
	143	10	1AP+1MC	co11		MC	10	64	1AP+1MC	co14	lost
	201	11	1AP+1MC	co11		MC	11	73	1AP+1MC	co14	lost
	273	12	1AP+1MC	co11		MC	12	94	1AP+1MC	co14	lost
	278	13	1AP+1MC	co11		MC	13	114	1AP+1MC	co14	lost
	301	14	1AP+1MC	co11		MC	14	120	1AP+1MC	co14	lost
	336	15	1AP+1MC	co11		MC	15	111	1AP+1MC	co14	lost
	10	1	1AP+1MC	co12		MC	1	8	1AP+1MC	co15	lost
	25	2	1AP+1MC	co12		MC	2	14	1AP+1MC	co15	lost
	43	3	1AP+1MC	co12		MC	3	25	1AP+1MC	co15	lost
	68	4	1AP+1MC	co12		MC	4	28	1AP+1MC	co15	lost
	85	5	1AP+1MC	co12		MC	5	41	1AP+1MC	co15	lost
	98	6	1AP+1MC	co12		MC	6	47	1AP+1MC	co15	lost
	119	7	1AP+1MC	co12		MC	7	54	1AP+1MC	co15	lost
	132	8	1AP+1MC	co12		MC	8	59	1AP+1MC	co15	lost
	130	9	1AP+1MC	co12		MC	9	68	1AP+1MC	co15	lost
	181	10	1AP+1MC	co12		MC	10	76	1AP+1MC	co15	lost
	199	11	1AP+1MC	co12		MC	11	80	1AP+1MC	co15	lost
	265	12	1AP+1MC	co12		MC	12	101	1AP+1MC	co15	lost
	304	13	1AP+1MC	co12		MC	13	121	1AP+1MC	co15	lost
	346	14	1AP+1MC	co12		MC	14	133	1AP+1MC	co15	lost
	362	15	1AP+1MC	co12		MC	15	153	1AP+1MC	co15	lost
	14	1	1AP+1MC	co13		MC	1	5	1AP+1MC	co1	won
	33	2	1AP+1MC	co13		MC	2	14	1AP+1MC	co1	won
	50	3	1AP+1MC	co13		MC	3	19	1AP+1MC	co1	won
	65	4	1AP+1MC	co13		MC	4	21	1AP+1MC	co1	won
	77	5	1AP+1MC	co13		MC	5	33	1AP+1MC	co1	won
	94	6	1AP+1MC	co13		MC	6	41	1AP+1MC	co1	won
	106	7	1AP+1MC	co13		MC	7	43	1AP+1MC	co1	won
	111	8	1AP+1MC	co13		MC	8	51	1AP+1MC	co1	won
	139	9	1AP+1MC	co13		MC	9	61	1AP+1MC	co1	won
	214	10	1AP+1MC	co13		MC	10	93	1AP+1MC	co1	won
	246	11	1AP+1MC	co13		MC	11	153	1AP+1MC	co1	won
	285	12	1AP+1MC	co13		MC	12	176	1AP+1MC	co1	won
	357	13	1AP+1MC	co13		MC	13	201	1AP+1MC	co1	won
	366	14	1AP+1MC	co13		MC	14	225	1AP+1MC	co1	won
	363	15	1AP+1MC	co13		MC	15	233	1AP+1MC	co1	won
	12	1	1AP+1MC	co14		MC	1	4	1AP+1MC	co4	won
	29	2	1AP+1MC	co14		MC	2	12	1AP+1MC	co4	won
	47	3	1AP+1MC	co14		MC	3	19	1AP+1MC	co4	won
	65	4	1AP+1MC	co14		MC	4	23	1AP+1MC	co4	won
	84	5	1AP+1MC	co14		MC	5	26	1AP+1MC	co4	won
	103	6	1AP+1MC	co14		MC	6	34	1AP+1MC	co4	won
	115	7	1AP+1MC	co14		MC	7	44	1AP+1MC	co4	won
	130	8	1AP+1MC	co14		MC	8	51	1AP+1MC	co4	won
	143	9	1AP+1MC	co14		MC	9	55	1AP+1MC	co4	won
	180	10	1AP+1MC	co14		MC	10	85	1AP+1MC	co4	won
	222	11	1AP+1MC	co14		MC	11	130	1AP+1MC	co4	won
	265	12	1AP+1MC	co14		MC	12	185	1AP+1MC	co4	won
	307	13	1AP+1MC	co14		MC	13	201	1AP+1MC	co4	won
	344	14	1AP+1MC	co14		MC	14	224	1AP+1MC	co4	won
	356	15	1AP+1MC	co14		MC	15	239	1AP+1MC	co4	won
	14	1	1AP+1MC	co15		MC	1	9	1AP+1MC	co7	won
	29	2	1AP+1MC	co15		MC	2	16	1AP+1MC	co7	won
	47	3	1AP+1MC	co15		MC	3	25	1AP+1MC	co7	won
	64	4	1AP+1MC	co15		MC	4	29	1AP+1MC	co7	won
	85	5	1AP+1MC	co15		MC	5	32	1AP+1MC	co7	won
	102	6	1AP+1MC	co15		MC	6	40	1AP+1MC	co7	won
	113	7	1AP+1MC	co15		MC	7	51	1AP+1MC	co7	won
	124	8	1AP+1MC	co15		MC	8	53	1AP+1MC	co7	won
	141	9	1AP+1MC	co15		MC	9	62	1AP+1MC	co7	won
	158	10	1AP+1MC	co15		MC	10	95	1AP+1MC	co7	won
	230	11	1AP+1MC	co15		MC	11	143	1AP+1MC	co7	won
	292	12	1AP+1MC	co15		MC	12	179	1AP+1MC	co7	won
	342	13	1AP+1MC	co15		MC	13	205	1AP+1MC	co7	won
	364	14	1AP+1MC	co15		MC	14	240	1AP+1MC	co7	won
	401	15	1AP+1MC	co15		MC	15	241	1AP+1MC	co7	won
	10	1	1AP+1MC	co16		MC	1	5	1AP+1MC	co8	won
	23	2	1AP+1MC	co16		MC	2	16	1AP+1MC	co8	won
	33	3	1AP+1MC	co16		MC	3	23	1AP+1MC	co8	won
	48	4	1AP+1MC	co16		MC	4	27	1AP+1MC	co8	won
	63	5	1AP+1MC	co16		MC	5	31	1AP+1MC	co8	won
	73	6	1AP+1MC	co16		MC	6	36	1AP+1MC	co8	won
	88	7	1AP+1MC	co16		MC	7	44	1AP+1MC	co8	won
	103	8	1AP+1MC	co16		MC	8	47	1AP+1MC	co8	won
	113	9	1AP+1MC	co16		MC	9	49	1AP+1MC	co8	won
	140	10	1AP+1MC	co16		MC	10	69	1AP+1MC	co8	won
	205	11	1AP+1MC	co16		MC	11	90	1AP+1MC	co8	won
	248	12	1AP+1MC	co16		MC	12	121	1AP+1MC	co8	won
	311	13	1AP+1MC	co16		MC	13	153	1AP+1MC	co8	won
	350	14	1AP+1MC	co16		MC	14	200	1AP+1MC	co8	won
	403	15	1AP+1MC	co16		MC	15	245	1AP+1MC	co8	won
	4	1	1AP+1MC	co2		MC	1	6	1AP+1MC	co9	won
	17	2	1AP+1MC	co2		MC	2	12	1AP+1MC	co9	won
	36	3	1AP+1MC	co2		MC	3	19	1AP+1MC	co9	won
	53	4	1AP+1MC	co2		MC	4	22	1AP+1MC	co9	won
	63	5	1AP+1MC	co2		MC	5	26	1AP+1MC	co9	won
	75	6	1AP+1MC	co2		MC	6	31	1AP+1MC	co9	won
	82	7	1AP+1MC	co2		MC	7	36	1AP+1MC	co9	won
	107	8	1AP+1MC	co2		MC	8	38	1AP+1MC	co9	won
	133	9	1AP+1MC	co2		MC	9	57	1AP+1MC	co9	won
	159	10	1AP+1MC	co2		MC	10	87	1AP+1MC	co9	won
	218	11	1AP+1MC	co2		MC	11	108	1AP+1MC	co9	won
	264	12	1AP+1MC	co2		MC	12	131	1AP+1MC	co9	won
	292	13	1AP+1MC	co2		MC	13	191	1AP+1MC	co9	won
	329	14	1AP+1MC	co2		MC	14	213	1AP+1MC	co9	won
	344	15	1AP+1MC	co2		MC	15	220	1AP+1MC	co9	won
	7	1	1AP+1MC	co3		MC	1	11	1AP+1MC	co10	won
	22	2	1AP+1MC	co3		MC	2	21	1AP+1MC	co10	won
	33	3	1AP+1MC	co3		MC	3	28	1AP+1MC	co10	won
	48	4	1AP+1MC	co3		MC	4	38	1AP+1MC	co10	won
	62	5	1AP+1MC	co3		MC	5	42	1AP+1MC	co10	won
	77	6	1AP+1MC	co3		MC	6	51	1AP+1MC	co10	won
	89	7	1AP+1MC	co3		MC	7	56	1AP+1MC	co10	won
	98	8	1AP+1MC	co3		MC	8	58	1AP+1MC	co10	won
	112	9	1AP+1MC	co3		MC	9	59	1AP+1MC	co10	won
	178	10	1AP+1MC	co3		MC	10	75	1AP+1MC	co10	won
	245	11	1AP+1MC	co3		MC	11	117	1AP+1MC	co10	won
	283	12	1AP+1MC	co3		MC	12	161	1AP+1MC	co10	won
	304	13	1AP+1MC	co3		MC	13	220	1AP+1MC	co10	won
	323	14	1AP+1MC	co3		MC	14	233	1AP+1MC	co10	won
	354	15	1AP+1MC	co3		MC	15	241	1AP+1MC	co10	won
	5	1	1AP+1MC	co4		MC	1	8	1AP+1MC	co11	won
	17	2	1AP+1MC	co4		MC	2	15	1AP+1MC	co11	won
	29	3	1AP+1MC	co4		MC	3	20	1AP+1MC	co11	won
	39	4	1AP+1MC	co4		MC	4	27	1AP+1MC	co11	won
	50	5	1AP+1MC	co4		MC	5	34	1AP+1MC	co11	won
	63	6	1AP+1MC	co4		MC	6	37	1AP+1MC	co11	won
	83	7	1AP+1MC	co4		MC	7	46	1AP+1MC	co11	won
	97	8	1AP+1MC	co4		MC	8	51	1AP+1MC	co11	won
	110	9	1AP+1MC	co4		MC	9	52	1AP+1MC	co11	won
	145	10	1AP+1MC	co4		MC	10	72	1AP+1MC	co11	won
	222	11	1AP+1MC	co4		MC	11	96	1AP+1MC	co11	won
	305	12	1AP+1MC	co4		MC	12	138	1AP+1MC	co11	won
	324	13	1AP+1MC	co4		MC	13	139	1AP+1MC	co11	won
	359	14	1AP+1MC	co4		MC	14	170	1AP+1MC	co11	won
	369	15	1AP+1MC	co4		MC	15	214	1AP+1MC	co11	won
	9	1	1AP+1MC	co5		MC	1	6	1AP+1MC	co12	won
	23	2	1AP+1MC	co5		MC	2	11	1AP+1MC	co12	won
	40	3	1AP+1MC	co5		MC	3	22	1AP+1MC	co12	won
	58	4	1AP+1MC	co5		MC	4	32	1AP+1MC	co12	won
	73	5	1AP+1MC	co5		MC	5	40	1AP+1MC	co12	won
	92	6	1AP+1MC	co5		MC	6	45	1AP+1MC	co12	won
	101	7	1AP+1MC	co5		MC	7	60	1AP+1MC	co12	won
	116	8	1AP+1MC	co5		MC	8	68	1AP+1MC	co12	won
	132	9	1AP+1MC	co5		MC	9	68	1AP+1MC	co12	won
	162	10	1AP+1MC	co5		MC	10	103	1AP+1MC	co12	won
	203	11	1AP+1MC	co5		MC	11	109	1AP+1MC	co12	won
	245	12	1AP+1MC	co5		MC	12	158	1AP+1MC	co12	won
	295	13	1AP+1MC	co5		MC	13	178	1AP+1MC	co12	won
	335	14	1AP+1MC	co5		MC	14	208	1AP+1MC	co12	won
	350	15	1AP+1MC	co5		MC	15	240	1AP+1MC	co12	won
	6	1	1AP+1MC	co6		MC	1	10	1AP+1MC	co13	won
	21	2	1AP+1MC	co6		MC	2	19	1AP+1MC	co13	won
	31	3	1AP+1MC	co6		MC	3	28	1AP+1MC	co13	won
	43	4	1AP+1MC	co6		MC	4	32	1AP+1MC	co13	won
	56	5	1AP+1MC	co6		MC	5	37	1AP+1MC	co13	won
	61	6	1AP+1MC	co6		MC	6	44	1AP+1MC	co13	won
	77	7	1AP+1MC	co6		MC	7	54	1AP+1MC	co13	won
	89	8	1AP+1MC	co6		MC	8	56	1AP+1MC	co13	won
	97	9	1AP+1MC	co6		MC	9	73	1AP+1MC	co13	won
	189	10	1AP+1MC	co6		MC	10	106	1AP+1MC	co13	won
	229	11	1AP+1MC	co6		MC	11	134	1AP+1MC	co13	won
	282	12	1AP+1MC	co6		MC	12	157	1AP+1MC	co13	won
	322	13	1AP+1MC	co6		MC	13	208	1AP+1MC	co13	won
	365	14	1AP+1MC	co6		MC	14	233	1AP+1MC	co13	won
	347	15	1AP+1MC	co6		MC	15	263	1AP+1MC	co13	won
	10	1	1AP+1MC	co7		MC	1	6	1AP+1MC	co16	won
	26	2	1AP+1MC	co7		MC	2	13	1AP+1MC	co16	won
	41	3	1AP+1MC	co7		MC	3	17	1AP+1MC	co16	won
	51	4	1AP+1MC	co7		MC	4	26	1AP+1MC	co16	won
	58	5	1AP+1MC	co7		MC	5	34	1AP+1MC	co16	won
	70	6	1AP+1MC	co7		MC	6	39	1AP+1MC	co16	won
	81	7	1AP+1MC	co7		MC	7	47	1AP+1MC	co16	won
	86	8	1AP+1MC	co7		MC	8	56	1AP+1MC	co16	won
	97	9	1AP+1MC	co7		MC	9	63	1AP+1MC	co16	won
	145	10	1AP+1MC	co7		MC	10	83	1AP+1MC	co16	won
	199	11	1AP+1MC	co7		MC	11	134	1AP+1MC	co16	won
	249	12	1AP+1MC	co7		MC	12	169	1AP+1MC	co16	won
	295	13	1AP+1MC	co7		MC	13	211	1AP+1MC	co16	won
	342	14	1AP+1MC	co7		MC	14	246	1AP+1MC	co16	won
	350	15	1AP+1MC	co7		MC	15	277	1AP+1MC	co16	won
	7	1	1AP+1MC	co8
	22	2	1AP+1MC	co8
	35	3	1AP+1MC	co8
	46	4	1AP+1MC	co8
	60	5	1AP+1MC	co8
	70	6	1AP+1MC	co8
	88	7	1AP+1MC	co8
	92	8	1AP+1MC	co8
	96	9	1AP+1MC	co8
	121	10	1AP+1MC	co8
	172	11	1AP+1MC	co8
	218	12	1AP+1MC	co8
	261	13	1AP+1MC	co8
	314	14	1AP+1MC	co8
	362	15	1AP+1MC	co8
	11	1	1AP+1MC	co9
	23	2	1AP+1MC	co9
	37	3	1AP+1MC	co9
	46	4	1AP+1MC	co9
	57	5	1AP+1MC	co9
	65	6	1AP+1MC	co9
	75	7	1AP+1MC	co9
	86	8	1AP+1MC	co9
	115	9	1AP+1MC	co9
	166	10	1AP+1MC	co9
	196	11	1AP+1MC	co9
	233	12	1AP+1MC	co9
	301	13	1AP+1MC	co9
	331	14	1AP+1MC	co9
	324	15	1AP+1MC	co9
	4	1	1AP	ap1
	13	2	1AP	ap1
	15	3	1AP	ap1
	19	4	1AP	ap1
	24	5	1AP	ap1
	30	6	1AP	ap1
	37	7	1AP	ap1
	44	8	1AP	ap1
	47	9	1AP	ap1
	51	10	1AP	ap1
	67	11	1AP	ap1
	95	12	1AP	ap1
	127	13	1AP	ap1
	168	14	1AP	ap1
	209	15	1AP	ap1
	5	1	1AP	ap2
	11	2	1AP	ap2
	17	3	1AP	ap2
	24	4	1AP	ap2
	29	5	1AP	ap2
	40	6	1AP	ap2
	45	7	1AP	ap2
	48	8	1AP	ap2
	54	9	1AP	ap2
	52	10	1AP	ap2
	79	11	1AP	ap2
	120	12	1AP	ap2
	158	13	1AP	ap2
	198	14	1AP	ap2
	248	15	1AP	ap2
	6	1	1AP	ap3
	10	2	1AP	ap3
	18	3	1AP	ap3
	21	4	1AP	ap3
	27	5	1AP	ap3
	32	6	1AP	ap3
	38	7	1AP	ap3
	42	8	1AP	ap3
	46	9	1AP	ap3
	59	10	1AP	ap3
	88	11	1AP	ap3
	129	12	1AP	ap3
	167	13	1AP	ap3
	199	14	1AP	ap3
	221	15	1AP	ap3
	4	1	1AP	ap4
	7	2	1AP	ap4
	13	3	1AP	ap4
	21	4	1AP	ap4
	25	5	1AP	ap4
	36	6	1AP	ap4
	42	7	1AP	ap4
	45	8	1AP	ap4
	51	9	1AP	ap4
	61	10	1AP	ap4
	92	11	1AP	ap4
	127	12	1AP	ap4
	161	13	1AP	ap4
	204	14	1AP	ap4
	235	15	1AP	ap4
	3	1	1AP	ap5
	11	2	1AP	ap5
	18	3	1AP	ap5
	24	4	1AP	ap5
	32	5	1AP	ap5
	42	6	1AP	ap5
	50	7	1AP	ap5
	57	8	1AP	ap5
	62	9	1AP	ap5
	70	10	1AP	ap5
	99	11	1AP	ap5
	133	12	1AP	ap5
	159	13	1AP	ap5
	211	14	1AP	ap5
	251	15	1AP	ap5
	5	1	1AP	ap6
	15	2	1AP	ap6
	18	3	1AP	ap6
	29	4	1AP	ap6
	40	5	1AP	ap6
	48	6	1AP	ap6
	56	7	1AP	ap6
	61	8	1AP	ap6
	62	9	1AP	ap6
	60	10	1AP	ap6
	93	11	1AP	ap6
	124	12	1AP	ap6
	188	13	1AP	ap6
	217	14	1AP	ap6
	260	15	1AP	ap6
	5	1	1AP	ap7
	13	2	1AP	ap7
	18	3	1AP	ap7
	29	4	1AP	ap7
	37	5	1AP	ap7
	49	6	1AP	ap7
	53	7	1AP	ap7
	60	8	1AP	ap7
	64	9	1AP	ap7
	64	10	1AP	ap7
	107	11	1AP	ap7
	170	12	1AP	ap7
	238	13	1AP	ap7
	253	14	1AP	ap7
	272	15	1AP	ap7
	9	1	1AP	ap8
	17	2	1AP	ap8
	25	3	1AP	ap8
	37	4	1AP	ap8
	46	5	1AP	ap8
	50	6	1AP	ap8
	58	7	1AP	ap8
	61	8	1AP	ap8
	66	9	1AP	ap8
	70	10	1AP	ap8
	90	11	1AP	ap8
	120	12	1AP	ap8
	155	13	1AP	ap8
	190	14	1AP	ap8
	261	15	1AP	ap8
	4	1	1AP	ap9
	14	2	1AP	ap9
	24	3	1AP	ap9
	34	4	1AP	ap9
	42	5	1AP	ap9
	48	6	1AP	ap9
	56	7	1AP	ap9
	60	8	1AP	ap9
	62	9	1AP	ap9
	69	10	1AP	ap9
	100	11	1AP	ap9
	158	12	1AP	ap9
	213	13	1AP	ap9
	231	14	1AP	ap9
	253	15	1AP	ap9
	4	1	1AP	ap10
	9	2	1AP	ap10
	20	3	1AP	ap10
	30	4	1AP	ap10
	37	5	1AP	ap10
	42	6	1AP	ap10
	45	7	1AP	ap10
	56	8	1AP	ap10
	63	9	1AP	ap10
	90	10	1AP	ap10
	123	11	1AP	ap10
	149	12	1AP	ap10
	198	13	1AP	ap10
	225	14	1AP	ap10
	245	15	1AP	ap10
	3	1	1AP	ap11
	9	2	1AP	ap11
	18	3	1AP	ap11
	28	4	1AP	ap11
	35	5	1AP	ap11
	42	6	1AP	ap11
	48	7	1AP	ap11
	53	8	1AP	ap11
	60	9	1AP	ap11
	76	10	1AP	ap11
	107	11	1AP	ap11
	133	12	1AP	ap11
	178	13	1AP	ap11
	213	14	1AP	ap11
	251	15	1AP	ap11
	5	1	1AP	ap12
	9	2	1AP	ap12
	17	3	1AP	ap12
	26	4	1AP	ap12
	33	5	1AP	ap12
	40	6	1AP	ap12
	46	7	1AP	ap12
	49	8	1AP	ap12
	58	9	1AP	ap12
	79	10	1AP	ap12
	101	11	1AP	ap12
	137	12	1AP	ap12
	168	13	1AP	ap12
	194	14	1AP	ap12
	224	15	1AP	ap12
	6	1	1MC	mc1
	13	2	1MC	mc1
	19	3	1MC	mc1
	26	4	1MC	mc1
	31	5	1MC	mc1
	35	6	1MC	mc1
	39	7	1MC	mc1
	43	8	1MC	mc1
	52	9	1MC	mc1
	54	10	1MC	mc1
	54	11	1MC	mc1
	93	12	1MC	mc1
	132	13	1MC	mc1
	176	14	1MC	mc1
	247	15	1MC	mc1
	4	1	1MC	mc2
	10	2	1MC	mc2
	20	3	1MC	mc2
	26	4	1MC	mc2
	31	5	1MC	mc2
	38	6	1MC	mc2
	47	7	1MC	mc2
	51	8	1MC	mc2
	51	9	1MC	mc2
	59	10	1MC	mc2
	62	11	1MC	mc2
	75	12	1MC	mc2
	122	13	1MC	mc2
	161	14	1MC	mc2
	220	15	1MC	mc2
	3	1	1MC	mc3
	7	2	1MC	mc3
	14	3	1MC	mc3
	21	4	1MC	mc3
	23	5	1MC	mc3
	27	6	1MC	mc3
	33	7	1MC	mc3
	37	8	1MC	mc3
	39	9	1MC	mc3
	40	10	1MC	mc3
	62	11	1MC	mc3
	96	12	1MC	mc3
	148	13	1MC	mc3
	197	14	1MC	mc3
	251	15	1MC	mc3
	5	1	1MC	mc4
	13	2	1MC	mc4
	20	3	1MC	mc4
	28	4	1MC	mc4
	38	5	1MC	mc4
	44	6	1MC	mc4
	51	7	1MC	mc4
	60	8	1MC	mc4
	70	9	1MC	mc4
	74	10	1MC	mc4
	124	11	1MC	mc4
	177	12	1MC	mc4
	229	13	1MC	mc4
	289	14	1MC	mc4
	306	15	1MC	mc4
	7	1	1MC	mc5
	14	2	1MC	mc5
	22	3	1MC	mc5
	34	4	1MC	mc5
	38	5	1MC	mc5
	44	6	1MC	mc5
	50	7	1MC	mc5
	53	8	1MC	mc5
	56	9	1MC	mc5
	80	10	1MC	mc5
	119	11	1MC	mc5
	194	12	1MC	mc5
	273	13	1MC	mc5
	311	14	1MC	mc5
	283	15	1MC	mc5
	4	1	1MC	mc6
	12	2	1MC	mc6
	21	3	1MC	mc6
	28	4	1MC	mc6
	34	5	1MC	mc6
	39	6	1MC	mc6
	48	7	1MC	mc6
	55	8	1MC	mc6
	59	9	1MC	mc6
	66	10	1MC	mc6
	87	11	1MC	mc6
	121	12	1MC	mc6
	156	13	1MC	mc6
	199	14	1MC	mc6
	257	15	1MC	mc6
	6	1	1MC	mc7
	17	2	1MC	mc7
	22	3	1MC	mc7
	35	4	1MC	mc7
	41	5	1MC	mc7
	49	6	1MC	mc7
	53	7	1MC	mc7
	58	8	1MC	mc7
	63	9	1MC	mc7
	67	10	1MC	mc7
	88	11	1MC	mc7
	124	12	1MC	mc7
	166	13	1MC	mc7
	212	14	1MC	mc7
	244	15	1MC	mc7
	5	1	1MC	mc8
	17	2	1MC	mc8
	28	3	1MC	mc8
	35	4	1MC	mc8
	42	5	1MC	mc8
	51	6	1MC	mc8
	61	7	1MC	mc8
	63	8	1MC	mc8
	66	9	1MC	mc8
	74	10	1MC	mc8
	109	11	1MC	mc8
	131	12	1MC	mc8
	170	13	1MC	mc8
	208	14	1MC	mc8
	251	15	1MC	mc8
	4	1	1MC	mc9
	15	2	1MC	mc9
	24	3	1MC	mc9
	32	4	1MC	mc9
	45	5	1MC	mc9
	53	6	1MC	mc9
	56	7	1MC	mc9
	58	8	1MC	mc9
	59	9	1MC	mc9
	65	10	1MC	mc9
	97	11	1MC	mc9
	160	12	1MC	mc9
	233	13	1MC	mc9
	288	14	1MC	mc9
	310	15	1MC	mc9
	5	1	1MC	mc10
	14	2	1MC	mc10
	22	3	1MC	mc10
	29	4	1MC	mc10
	37	5	1MC	mc10
	43	6	1MC	mc10
	49	7	1MC	mc10
	55	8	1MC	mc10
	62	9	1MC	mc10
	87	10	1MC	mc10
	110	11	1MC	mc10
	144	12	1MC	mc10
	187	13	1MC	mc10
	231	14	1MC	mc10
	262	15	1MC	mc10
	4	1	1MC	mc11
	10	2	1MC	mc11
	16	3	1MC	mc11
	25	4	1MC	mc11
	31	5	1MC	mc11
	37	6	1MC	mc11
	48	7	1MC	mc11
	54	8	1MC	mc11
	61	9	1MC	mc11
	79	10	1MC	mc11
	107	11	1MC	mc11
	137	12	1MC	mc11
	189	13	1MC	mc11
	244	14	1MC	mc11
	257	15	1MC	mc11
	6	1	1MC	mc12
	12	2	1MC	mc12
	19	3	1MC	mc12
	29	4	1MC	mc12
	37	5	1MC	mc12
	46	6	1MC	mc12
	57	7	1MC	mc12
	59	8	1MC	mc12
	68	9	1MC	mc12
	74	10	1MC	mc12
	112	11	1MC	mc12
	154	12	1MC	mc12
	203	13	1MC	mc12
	248	14	1MC	mc12
	279	15	1MC	mc12
	type: single, a single foundress; won, the species that won the competition in mixed colonies; lost, the species that lost the competition
	larviposition: no. of newborns per day
	Data fro Fig. 4
	Day	ID_cage	treatment	type	species	larviposition
	1	ap1	1AP	single	AP	4
	2	ap1	1AP	single	AP	9
	3	ap1	1AP	single	AP	2
	4	ap1	1AP	single	AP	4
	5	ap1	1AP	single	AP	5
	6	ap1	1AP	single	AP	6
	7	ap1	1AP	single	AP	7
	8	ap1	1AP	single	AP	7
	9	ap1	1AP	single	AP	3
	10	ap1	1AP	single	AP	4
	11	ap1	1AP	single	AP	16
	12	ap1	1AP	single	AP	28
	13	ap1	1AP	single	AP	32
	14	ap1	1AP	single	AP	41
	15	ap1	1AP	single	AP	41
	1	ap2	1AP	single	AP	5
	2	ap2	1AP	single	AP	6
	3	ap2	1AP	single	AP	6
	4	ap2	1AP	single	AP	7
	5	ap2	1AP	single	AP	5
	6	ap2	1AP	single	AP	11
	7	ap2	1AP	single	AP	5
	8	ap2	1AP	single	AP	3
	9	ap2	1AP	single	AP	6
	10	ap2	1AP	single	AP	-2
	11	ap2	1AP	single	AP	27
	12	ap2	1AP	single	AP	41
	13	ap2	1AP	single	AP	38
	14	ap2	1AP	single	AP	40
	15	ap2	1AP	single	AP	50
	1	ap3	1AP	single	AP	6
	2	ap3	1AP	single	AP	4
	3	ap3	1AP	single	AP	8
	4	ap3	1AP	single	AP	3
	5	ap3	1AP	single	AP	6
	6	ap3	1AP	single	AP	5
	7	ap3	1AP	single	AP	6
	8	ap3	1AP	single	AP	4
	9	ap3	1AP	single	AP	4
	10	ap3	1AP	single	AP	13
	11	ap3	1AP	single	AP	29
	12	ap3	1AP	single	AP	41
	13	ap3	1AP	single	AP	38
	14	ap3	1AP	single	AP	32
	15	ap3	1AP	single	AP	22
	1	ap4	1AP	single	AP	4
	2	ap4	1AP	single	AP	3
	3	ap4	1AP	single	AP	6
	4	ap4	1AP	single	AP	8
	5	ap4	1AP	single	AP	4
	6	ap4	1AP	single	AP	11
	7	ap4	1AP	single	AP	6
	8	ap4	1AP	single	AP	3
	9	ap4	1AP	single	AP	6
	10	ap4	1AP	single	AP	10
	11	ap4	1AP	single	AP	31
	12	ap4	1AP	single	AP	35
	13	ap4	1AP	single	AP	34
	14	ap4	1AP	single	AP	43
	15	ap4	1AP	single	AP	31
	1	ap5	1AP	single	AP	3
	2	ap5	1AP	single	AP	8
	3	ap5	1AP	single	AP	7
	4	ap5	1AP	single	AP	6
	5	ap5	1AP	single	AP	8
	6	ap5	1AP	single	AP	10
	7	ap5	1AP	single	AP	8
	8	ap5	1AP	single	AP	7
	9	ap5	1AP	single	AP	5
	10	ap5	1AP	single	AP	8
	11	ap5	1AP	single	AP	29
	12	ap5	1AP	single	AP	34
	13	ap5	1AP	single	AP	26
	14	ap5	1AP	single	AP	52
	15	ap5	1AP	single	AP	40
	1	ap6	1AP	single	AP	5
	2	ap6	1AP	single	AP	10
	3	ap6	1AP	single	AP	3
	4	ap6	1AP	single	AP	11
	5	ap6	1AP	single	AP	11
	6	ap6	1AP	single	AP	8
	7	ap6	1AP	single	AP	8
	8	ap6	1AP	single	AP	5
	9	ap6	1AP	single	AP	1
	10	ap6	1AP	single	AP	-2
	11	ap6	1AP	single	AP	33
	12	ap6	1AP	single	AP	31
	13	ap6	1AP	single	AP	64
	14	ap6	1AP	single	AP	29
	15	ap6	1AP	single	AP	43
	1	ap7	1AP	single	AP	5
	2	ap7	1AP	single	AP	8
	3	ap7	1AP	single	AP	5
	4	ap7	1AP	single	AP	11
	5	ap7	1AP	single	AP	8
	6	ap7	1AP	single	AP	12
	7	ap7	1AP	single	AP	4
	8	ap7	1AP	single	AP	7
	9	ap7	1AP	single	AP	4
	10	ap7	1AP	single	AP	0
	11	ap7	1AP	single	AP	43
	12	ap7	1AP	single	AP	63
	13	ap7	1AP	single	AP	68
	14	ap7	1AP	single	AP	15
	15	ap7	1AP	single	AP	19
	1	ap8	1AP	single	AP	9
	2	ap8	1AP	single	AP	8
	3	ap8	1AP	single	AP	8
	4	ap8	1AP	single	AP	12
	5	ap8	1AP	single	AP	9
	6	ap8	1AP	single	AP	4
	7	ap8	1AP	single	AP	8
	8	ap8	1AP	single	AP	3
	9	ap8	1AP	single	AP	5
	10	ap8	1AP	single	AP	4
	11	ap8	1AP	single	AP	20
	12	ap8	1AP	single	AP	30
	13	ap8	1AP	single	AP	35
	14	ap8	1AP	single	AP	35
	15	ap8	1AP	single	AP	71
	1	ap9	1AP	single	AP	4
	2	ap9	1AP	single	AP	10
	3	ap9	1AP	single	AP	10
	4	ap9	1AP	single	AP	10
	5	ap9	1AP	single	AP	8
	6	ap9	1AP	single	AP	6
	7	ap9	1AP	single	AP	8
	8	ap9	1AP	single	AP	4
	9	ap9	1AP	single	AP	2
	10	ap9	1AP	single	AP	7
	11	ap9	1AP	single	AP	31
	12	ap9	1AP	single	AP	58
	13	ap9	1AP	single	AP	55
	14	ap9	1AP	single	AP	18
	15	ap9	1AP	single	AP	22
	1	ap10	1AP	single	AP	4
	2	ap10	1AP	single	AP	5
	3	ap10	1AP	single	AP	11
	4	ap10	1AP	single	AP	10
	5	ap10	1AP	single	AP	7
	6	ap10	1AP	single	AP	5
	7	ap10	1AP	single	AP	3
	8	ap10	1AP	single	AP	11
	9	ap10	1AP	single	AP	7
	10	ap10	1AP	single	AP	27
	11	ap10	1AP	single	AP	33
	12	ap10	1AP	single	AP	26
	13	ap10	1AP	single	AP	49
	14	ap10	1AP	single	AP	27
	15	ap10	1AP	single	AP	20
	1	ap11	1AP	single	AP	3
	2	ap11	1AP	single	AP	6
	3	ap11	1AP	single	AP	9
	4	ap11	1AP	single	AP	10
	5	ap11	1AP	single	AP	7
	6	ap11	1AP	single	AP	7
	7	ap11	1AP	single	AP	6
	8	ap11	1AP	single	AP	5
	9	ap11	1AP	single	AP	7
	10	ap11	1AP	single	AP	16
	11	ap11	1AP	single	AP	31
	12	ap11	1AP	single	AP	26
	13	ap11	1AP	single	AP	45
	14	ap11	1AP	single	AP	35
	15	ap11	1AP	single	AP	38
	1	ap12	1AP	single	AP	5
	2	ap12	1AP	single	AP	4
	3	ap12	1AP	single	AP	8
	4	ap12	1AP	single	AP	9
	5	ap12	1AP	single	AP	7
	6	ap12	1AP	single	AP	7
	7	ap12	1AP	single	AP	6
	8	ap12	1AP	single	AP	3
	9	ap12	1AP	single	AP	9
	10	ap12	1AP	single	AP	21
	11	ap12	1AP	single	AP	22
	12	ap12	1AP	single	AP	36
	13	ap12	1AP	single	AP	31
	14	ap12	1AP	single	AP	26
	15	ap12	1AP	single	AP	30
	1	co1	1AP+1MC	lost	AP	4
	2	co1	1AP+1MC	lost	AP	5
	3	co1	1AP+1MC	lost	AP	6
	4	co1	1AP+1MC	lost	AP	5
	5	co1	1AP+1MC	lost	AP	8
	6	co1	1AP+1MC	lost	AP	7
	7	co1	1AP+1MC	lost	AP	5
	8	co1	1AP+1MC	lost	AP	4
	9	co1	1AP+1MC	lost	AP	12
	10	co1	1AP+1MC	lost	AP	13
	11	co1	1AP+1MC	lost	AP	36
	12	co1	1AP+1MC	lost	AP	17
	13	co1	1AP+1MC	lost	AP	5
	14	co1	1AP+1MC	lost	AP	9
	15	co1	1AP+1MC	lost	AP	4
	1	co4	1AP+1MC	lost	AP	1
	2	co4	1AP+1MC	lost	AP	4
	3	co4	1AP+1MC	lost	AP	5
	4	co4	1AP+1MC	lost	AP	6
	5	co4	1AP+1MC	lost	AP	8
	6	co4	1AP+1MC	lost	AP	5
	7	co4	1AP+1MC	lost	AP	10
	8	co4	1AP+1MC	lost	AP	7
	9	co4	1AP+1MC	lost	AP	9
	10	co4	1AP+1MC	lost	AP	5
	11	co4	1AP+1MC	lost	AP	32
	12	co4	1AP+1MC	lost	AP	28
	13	co4	1AP+1MC	lost	AP	3
	14	co4	1AP+1MC	lost	AP	12
	15	co4	1AP+1MC	lost	AP	-5
	1	co7	1AP+1MC	lost	AP	1
	2	co7	1AP+1MC	lost	AP	9
	3	co7	1AP+1MC	lost	AP	6
	4	co7	1AP+1MC	lost	AP	6
	5	co7	1AP+1MC	lost	AP	4
	6	co7	1AP+1MC	lost	AP	4
	7	co7	1AP+1MC	lost	AP	0
	8	co7	1AP+1MC	lost	AP	3
	9	co7	1AP+1MC	lost	AP	2
	10	co7	1AP+1MC	lost	AP	15
	11	co7	1AP+1MC	lost	AP	6
	12	co7	1AP+1MC	lost	AP	14
	13	co7	1AP+1MC	lost	AP	20
	14	co7	1AP+1MC	lost	AP	12
	15	co7	1AP+1MC	lost	AP	7
	1	co8	1AP+1MC	lost	AP	2
	2	co8	1AP+1MC	lost	AP	4
	3	co8	1AP+1MC	lost	AP	6
	4	co8	1AP+1MC	lost	AP	7
	5	co8	1AP+1MC	lost	AP	10
	6	co8	1AP+1MC	lost	AP	5
	7	co8	1AP+1MC	lost	AP	10
	8	co8	1AP+1MC	lost	AP	1
	9	co8	1AP+1MC	lost	AP	2
	10	co8	1AP+1MC	lost	AP	5
	11	co8	1AP+1MC	lost	AP	30
	12	co8	1AP+1MC	lost	AP	15
	13	co8	1AP+1MC	lost	AP	11
	14	co8	1AP+1MC	lost	AP	6
	15	co8	1AP+1MC	lost	AP	3
	1	co9	1AP+1MC	lost	AP	5
	2	co9	1AP+1MC	lost	AP	6
	3	co9	1AP+1MC	lost	AP	7
	4	co9	1AP+1MC	lost	AP	6
	5	co9	1AP+1MC	lost	AP	7
	6	co9	1AP+1MC	lost	AP	3
	7	co9	1AP+1MC	lost	AP	5
	8	co9	1AP+1MC	lost	AP	9
	9	co9	1AP+1MC	lost	AP	10
	10	co9	1AP+1MC	lost	AP	21
	11	co9	1AP+1MC	lost	AP	9
	12	co9	1AP+1MC	lost	AP	14
	13	co9	1AP+1MC	lost	AP	8
	14	co9	1AP+1MC	lost	AP	8
	15	co9	1AP+1MC	lost	AP	-14
	1	co10	1AP+1MC	lost	AP	4
	2	co10	1AP+1MC	lost	AP	8
	3	co10	1AP+1MC	lost	AP	5
	4	co10	1AP+1MC	lost	AP	6
	5	co10	1AP+1MC	lost	AP	7
	6	co10	1AP+1MC	lost	AP	11
	7	co10	1AP+1MC	lost	AP	2
	8	co10	1AP+1MC	lost	AP	5
	9	co10	1AP+1MC	lost	AP	13
	10	co10	1AP+1MC	lost	AP	21
	11	co10	1AP+1MC	lost	AP	11
	12	co10	1AP+1MC	lost	AP	9
	13	co10	1AP+1MC	lost	AP	2
	14	co10	1AP+1MC	lost	AP	8
	15	co10	1AP+1MC	lost	AP	4
	1	co11	1AP+1MC	lost	AP	4
	2	co11	1AP+1MC	lost	AP	5
	3	co11	1AP+1MC	lost	AP	6
	4	co11	1AP+1MC	lost	AP	9
	5	co11	1AP+1MC	lost	AP	12
	6	co11	1AP+1MC	lost	AP	5
	7	co11	1AP+1MC	lost	AP	14
	8	co11	1AP+1MC	lost	AP	2
	9	co11	1AP+1MC	lost	AP	2
	10	co11	1AP+1MC	lost	AP	12
	11	co11	1AP+1MC	lost	AP	34
	12	co11	1AP+1MC	lost	AP	30
	13	co11	1AP+1MC	lost	AP	4
	14	co11	1AP+1MC	lost	AP	-8
	15	co11	1AP+1MC	lost	AP	-9
	1	co12	1AP+1MC	lost	AP	4
	2	co12	1AP+1MC	lost	AP	10
	3	co12	1AP+1MC	lost	AP	7
	4	co12	1AP+1MC	lost	AP	15
	5	co12	1AP+1MC	lost	AP	9
	6	co12	1AP+1MC	lost	AP	8
	7	co12	1AP+1MC	lost	AP	6
	8	co12	1AP+1MC	lost	AP	5
	9	co12	1AP+1MC	lost	AP	-2
	10	co12	1AP+1MC	lost	AP	16
	11	co12	1AP+1MC	lost	AP	12
	12	co12	1AP+1MC	lost	AP	17
	13	co12	1AP+1MC	lost	AP	19
	14	co12	1AP+1MC	lost	AP	12
	15	co12	1AP+1MC	lost	AP	-16
	1	co13	1AP+1MC	lost	AP	4
	2	co13	1AP+1MC	lost	AP	10
	3	co13	1AP+1MC	lost	AP	8
	4	co13	1AP+1MC	lost	AP	11
	5	co13	1AP+1MC	lost	AP	7
	6	co13	1AP+1MC	lost	AP	10
	7	co13	1AP+1MC	lost	AP	2
	8	co13	1AP+1MC	lost	AP	3
	9	co13	1AP+1MC	lost	AP	11
	10	co13	1AP+1MC	lost	AP	42
	11	co13	1AP+1MC	lost	AP	4
	12	co13	1AP+1MC	lost	AP	16
	13	co13	1AP+1MC	lost	AP	21
	14	co13	1AP+1MC	lost	AP	-16
	15	co13	1AP+1MC	lost	AP	-33
	1	co16	1AP+1MC	lost	AP	4
	2	co16	1AP+1MC	lost	AP	6
	3	co16	1AP+1MC	lost	AP	6
	4	co16	1AP+1MC	lost	AP	6
	5	co16	1AP+1MC	lost	AP	7
	6	co16	1AP+1MC	lost	AP	5
	7	co16	1AP+1MC	lost	AP	7
	8	co16	1AP+1MC	lost	AP	6
	9	co16	1AP+1MC	lost	AP	3
	10	co16	1AP+1MC	lost	AP	7
	11	co16	1AP+1MC	lost	AP	14
	12	co16	1AP+1MC	lost	AP	8
	13	co16	1AP+1MC	lost	AP	21
	14	co16	1AP+1MC	lost	AP	4
	15	co16	1AP+1MC	lost	AP	22
	1	co2	1AP+1MC	won	AP	3
	2	co2	1AP+1MC	won	AP	10
	3	co2	1AP+1MC	won	AP	7
	4	co2	1AP+1MC	won	AP	8
	5	co2	1AP+1MC	won	AP	6
	6	co2	1AP+1MC	won	AP	5
	7	co2	1AP+1MC	won	AP	6
	8	co2	1AP+1MC	won	AP	10
	9	co2	1AP+1MC	won	AP	22
	10	co2	1AP+1MC	won	AP	22
	11	co2	1AP+1MC	won	AP	29
	12	co2	1AP+1MC	won	AP	27
	13	co2	1AP+1MC	won	AP	21
	14	co2	1AP+1MC	won	AP	28
	15	co2	1AP+1MC	won	AP	10
	1	co3	1AP+1MC	won	AP	1
	2	co3	1AP+1MC	won	AP	8
	3	co3	1AP+1MC	won	AP	6
	4	co3	1AP+1MC	won	AP	7
	5	co3	1AP+1MC	won	AP	7
	6	co3	1AP+1MC	won	AP	9
	7	co3	1AP+1MC	won	AP	4
	8	co3	1AP+1MC	won	AP	7
	9	co3	1AP+1MC	won	AP	4
	10	co3	1AP+1MC	won	AP	45
	11	co3	1AP+1MC	won	AP	42
	12	co3	1AP+1MC	won	AP	23
	13	co3	1AP+1MC	won	AP	15
	14	co3	1AP+1MC	won	AP	14
	15	co3	1AP+1MC	won	AP	29
	1	co5	1AP+1MC	won	AP	1
	2	co5	1AP+1MC	won	AP	9
	3	co5	1AP+1MC	won	AP	8
	4	co5	1AP+1MC	won	AP	9
	5	co5	1AP+1MC	won	AP	10
	6	co5	1AP+1MC	won	AP	10
	7	co5	1AP+1MC	won	AP	8
	8	co5	1AP+1MC	won	AP	7
	9	co5	1AP+1MC	won	AP	3
	10	co5	1AP+1MC	won	AP	27
	11	co5	1AP+1MC	won	AP	35
	12	co5	1AP+1MC	won	AP	28
	13	co5	1AP+1MC	won	AP	34
	14	co5	1AP+1MC	won	AP	15
	15	co5	1AP+1MC	won	AP	25
	1	co6	1AP+1MC	won	AP	1
	2	co6	1AP+1MC	won	AP	5
	3	co6	1AP+1MC	won	AP	6
	4	co6	1AP+1MC	won	AP	7
	5	co6	1AP+1MC	won	AP	8
	6	co6	1AP+1MC	won	AP	4
	7	co6	1AP+1MC	won	AP	8
	8	co6	1AP+1MC	won	AP	8
	9	co6	1AP+1MC	won	AP	4
	10	co6	1AP+1MC	won	AP	50
	11	co6	1AP+1MC	won	AP	30
	12	co6	1AP+1MC	won	AP	41
	13	co6	1AP+1MC	won	AP	27
	14	co6	1AP+1MC	won	AP	22
	15	co6	1AP+1MC	won	AP	6
	1	co14	1AP+1MC	won	AP	5
	2	co14	1AP+1MC	won	AP	7
	3	co14	1AP+1MC	won	AP	11
	4	co14	1AP+1MC	won	AP	11
	5	co14	1AP+1MC	won	AP	9
	6	co14	1AP+1MC	won	AP	10
	7	co14	1AP+1MC	won	AP	8
	8	co14	1AP+1MC	won	AP	9
	9	co14	1AP+1MC	won	AP	11
	10	co14	1AP+1MC	won	AP	35
	11	co14	1AP+1MC	won	AP	33
	12	co14	1AP+1MC	won	AP	22
	13	co14	1AP+1MC	won	AP	22
	14	co14	1AP+1MC	won	AP	31
	15	co14	1AP+1MC	won	AP	21
	1	co15	1AP+1MC	won	AP	6
	2	co15	1AP+1MC	won	AP	9
	3	co15	1AP+1MC	won	AP	7
	4	co15	1AP+1MC	won	AP	14
	5	co15	1AP+1MC	won	AP	8
	6	co15	1AP+1MC	won	AP	11
	7	co15	1AP+1MC	won	AP	4
	8	co15	1AP+1MC	won	AP	6
	9	co15	1AP+1MC	won	AP	8
	10	co15	1AP+1MC	won	AP	9
	11	co15	1AP+1MC	won	AP	68
	12	co15	1AP+1MC	won	AP	41
	13	co15	1AP+1MC	won	AP	30
	14	co15	1AP+1MC	won	AP	10
	15	co15	1AP+1MC	won	AP	17
	1	mc1	1MC	single	MC	6
	2	mc1	1MC	single	MC	7
	3	mc1	1MC	single	MC	6
	4	mc1	1MC	single	MC	7
	5	mc1	1MC	single	MC	5
	6	mc1	1MC	single	MC	4
	7	mc1	1MC	single	MC	4
	8	mc1	1MC	single	MC	4
	9	mc1	1MC	single	MC	9
	10	mc1	1MC	single	MC	2
	11	mc1	1MC	single	MC	0
	12	mc1	1MC	single	MC	39
	13	mc1	1MC	single	MC	39
	14	mc1	1MC	single	MC	44
	15	mc1	1MC	single	MC	71
	1	mc2	1MC	single	MC	4
	2	mc2	1MC	single	MC	6
	3	mc2	1MC	single	MC	10
	4	mc2	1MC	single	MC	6
	5	mc2	1MC	single	MC	5
	6	mc2	1MC	single	MC	7
	7	mc2	1MC	single	MC	9
	8	mc2	1MC	single	MC	4
	9	mc2	1MC	single	MC	0
	10	mc2	1MC	single	MC	8
	11	mc2	1MC	single	MC	3
	12	mc2	1MC	single	MC	13
	13	mc2	1MC	single	MC	47
	14	mc2	1MC	single	MC	39
	15	mc2	1MC	single	MC	59
	1	mc3	1MC	single	MC	3
	2	mc3	1MC	single	MC	4
	3	mc3	1MC	single	MC	7
	4	mc3	1MC	single	MC	7
	5	mc3	1MC	single	MC	2
	6	mc3	1MC	single	MC	4
	7	mc3	1MC	single	MC	6
	8	mc3	1MC	single	MC	4
	9	mc3	1MC	single	MC	2
	10	mc3	1MC	single	MC	1
	11	mc3	1MC	single	MC	22
	12	mc3	1MC	single	MC	34
	13	mc3	1MC	single	MC	52
	14	mc3	1MC	single	MC	49
	15	mc3	1MC	single	MC	54
	1	mc4	1MC	single	MC	5
	2	mc4	1MC	single	MC	8
	3	mc4	1MC	single	MC	7
	4	mc4	1MC	single	MC	8
	5	mc4	1MC	single	MC	10
	6	mc4	1MC	single	MC	6
	7	mc4	1MC	single	MC	7
	8	mc4	1MC	single	MC	9
	9	mc4	1MC	single	MC	10
	10	mc4	1MC	single	MC	4
	11	mc4	1MC	single	MC	50
	12	mc4	1MC	single	MC	53
	13	mc4	1MC	single	MC	52
	14	mc4	1MC	single	MC	60
	15	mc4	1MC	single	MC	17
	1	mc5	1MC	single	MC	7
	2	mc5	1MC	single	MC	7
	3	mc5	1MC	single	MC	8
	4	mc5	1MC	single	MC	12
	5	mc5	1MC	single	MC	4
	6	mc5	1MC	single	MC	6
	7	mc5	1MC	single	MC	6
	8	mc5	1MC	single	MC	3
	9	mc5	1MC	single	MC	3
	10	mc5	1MC	single	MC	24
	11	mc5	1MC	single	MC	39
	12	mc5	1MC	single	MC	75
	13	mc5	1MC	single	MC	79
	14	mc5	1MC	single	MC	38
	15	mc5	1MC	single	MC	-28
	1	mc6	1MC	single	MC	4
	2	mc6	1MC	single	MC	8
	3	mc6	1MC	single	MC	9
	4	mc6	1MC	single	MC	7
	5	mc6	1MC	single	MC	6
	6	mc6	1MC	single	MC	5
	7	mc6	1MC	single	MC	9
	8	mc6	1MC	single	MC	7
	9	mc6	1MC	single	MC	4
	10	mc6	1MC	single	MC	7
	11	mc6	1MC	single	MC	21
	12	mc6	1MC	single	MC	34
	13	mc6	1MC	single	MC	35
	14	mc6	1MC	single	MC	43
	15	mc6	1MC	single	MC	58
	1	mc7	1MC	single	MC	6
	2	mc7	1MC	single	MC	11
	3	mc7	1MC	single	MC	5
	4	mc7	1MC	single	MC	13
	5	mc7	1MC	single	MC	6
	6	mc7	1MC	single	MC	8
	7	mc7	1MC	single	MC	4
	8	mc7	1MC	single	MC	5
	9	mc7	1MC	single	MC	5
	10	mc7	1MC	single	MC	4
	11	mc7	1MC	single	MC	21
	12	mc7	1MC	single	MC	36
	13	mc7	1MC	single	MC	42
	14	mc7	1MC	single	MC	46
	15	mc7	1MC	single	MC	32
	1	mc8	1MC	single	MC	5
	2	mc8	1MC	single	MC	12
	3	mc8	1MC	single	MC	11
	4	mc8	1MC	single	MC	7
	5	mc8	1MC	single	MC	7
	6	mc8	1MC	single	MC	9
	7	mc8	1MC	single	MC	10
	8	mc8	1MC	single	MC	2
	9	mc8	1MC	single	MC	3
	10	mc8	1MC	single	MC	8
	11	mc8	1MC	single	MC	35
	12	mc8	1MC	single	MC	22
	13	mc8	1MC	single	MC	39
	14	mc8	1MC	single	MC	38
	15	mc8	1MC	single	MC	43
	1	mc9	1MC	single	MC	4
	2	mc9	1MC	single	MC	11
	3	mc9	1MC	single	MC	9
	4	mc9	1MC	single	MC	8
	5	mc9	1MC	single	MC	13
	6	mc9	1MC	single	MC	8
	7	mc9	1MC	single	MC	3
	8	mc9	1MC	single	MC	2
	9	mc9	1MC	single	MC	1
	10	mc9	1MC	single	MC	6
	11	mc9	1MC	single	MC	32
	12	mc9	1MC	single	MC	63
	13	mc9	1MC	single	MC	73
	14	mc9	1MC	single	MC	55
	15	mc9	1MC	single	MC	22
	1	mc10	1MC	single	MC	5
	2	mc10	1MC	single	MC	9
	3	mc10	1MC	single	MC	8
	4	mc10	1MC	single	MC	7
	5	mc10	1MC	single	MC	8
	6	mc10	1MC	single	MC	6
	7	mc10	1MC	single	MC	6
	8	mc10	1MC	single	MC	6
	9	mc10	1MC	single	MC	7
	10	mc10	1MC	single	MC	25
	11	mc10	1MC	single	MC	23
	12	mc10	1MC	single	MC	34
	13	mc10	1MC	single	MC	43
	14	mc10	1MC	single	MC	44
	15	mc10	1MC	single	MC	31
	1	mc11	1MC	single	MC	4
	2	mc11	1MC	single	MC	6
	3	mc11	1MC	single	MC	6
	4	mc11	1MC	single	MC	9
	5	mc11	1MC	single	MC	6
	6	mc11	1MC	single	MC	6
	7	mc11	1MC	single	MC	11
	8	mc11	1MC	single	MC	6
	9	mc11	1MC	single	MC	7
	10	mc11	1MC	single	MC	18
	11	mc11	1MC	single	MC	28
	12	mc11	1MC	single	MC	30
	13	mc11	1MC	single	MC	52
	14	mc11	1MC	single	MC	55
	15	mc11	1MC	single	MC	13
	1	mc12	1MC	single	MC	6
	2	mc12	1MC	single	MC	6
	3	mc12	1MC	single	MC	7
	4	mc12	1MC	single	MC	10
	5	mc12	1MC	single	MC	8
	6	mc12	1MC	single	MC	9
	7	mc12	1MC	single	MC	11
	8	mc12	1MC	single	MC	2
	9	mc12	1MC	single	MC	9
	10	mc12	1MC	single	MC	6
	11	mc12	1MC	single	MC	38
	12	mc12	1MC	single	MC	42
	13	mc12	1MC	single	MC	49
	14	mc12	1MC	single	MC	45
	15	mc12	1MC	single	MC	31
	1	co2	1AP+1MC	lost	MC	1
	2	co2	1AP+1MC	lost	MC	3
	3	co2	1AP+1MC	lost	MC	12
	4	co2	1AP+1MC	lost	MC	9
	5	co2	1AP+1MC	lost	MC	4
	6	co2	1AP+1MC	lost	MC	7
	7	co2	1AP+1MC	lost	MC	1
	8	co2	1AP+1MC	lost	MC	15
	9	co2	1AP+1MC	lost	MC	4
	10	co2	1AP+1MC	lost	MC	4
	11	co2	1AP+1MC	lost	MC	30
	12	co2	1AP+1MC	lost	MC	19
	13	co2	1AP+1MC	lost	MC	7
	14	co2	1AP+1MC	lost	MC	9
	15	co2	1AP+1MC	lost	MC	5
	1	co3	1AP+1MC	lost	MC	6
	2	co3	1AP+1MC	lost	MC	7
	3	co3	1AP+1MC	lost	MC	5
	4	co3	1AP+1MC	lost	MC	8
	5	co3	1AP+1MC	lost	MC	7
	6	co3	1AP+1MC	lost	MC	6
	7	co3	1AP+1MC	lost	MC	8
	8	co3	1AP+1MC	lost	MC	2
	9	co3	1AP+1MC	lost	MC	10
	10	co3	1AP+1MC	lost	MC	21
	11	co3	1AP+1MC	lost	MC	25
	12	co3	1AP+1MC	lost	MC	15
	13	co3	1AP+1MC	lost	MC	6
	14	co3	1AP+1MC	lost	MC	5
	15	co3	1AP+1MC	lost	MC	2
	1	co5	1AP+1MC	lost	MC	8
	2	co5	1AP+1MC	lost	MC	5
	3	co5	1AP+1MC	lost	MC	9
	4	co5	1AP+1MC	lost	MC	9
	5	co5	1AP+1MC	lost	MC	5
	6	co5	1AP+1MC	lost	MC	9
	7	co5	1AP+1MC	lost	MC	1
	8	co5	1AP+1MC	lost	MC	8
	9	co5	1AP+1MC	lost	MC	13
	10	co5	1AP+1MC	lost	MC	3
	11	co5	1AP+1MC	lost	MC	6
	12	co5	1AP+1MC	lost	MC	14
	13	co5	1AP+1MC	lost	MC	16
	14	co5	1AP+1MC	lost	MC	25
	15	co5	1AP+1MC	lost	MC	-10
	1	co6	1AP+1MC	lost	MC	5
	2	co6	1AP+1MC	lost	MC	10
	3	co6	1AP+1MC	lost	MC	4
	4	co6	1AP+1MC	lost	MC	5
	5	co6	1AP+1MC	lost	MC	5
	6	co6	1AP+1MC	lost	MC	1
	7	co6	1AP+1MC	lost	MC	8
	8	co6	1AP+1MC	lost	MC	4
	9	co6	1AP+1MC	lost	MC	4
	10	co6	1AP+1MC	lost	MC	42
	11	co6	1AP+1MC	lost	MC	10
	12	co6	1AP+1MC	lost	MC	12
	13	co6	1AP+1MC	lost	MC	13
	14	co6	1AP+1MC	lost	MC	21
	15	co6	1AP+1MC	lost	MC	-24
	1	co14	1AP+1MC	lost	MC	7
	2	co14	1AP+1MC	lost	MC	10
	3	co14	1AP+1MC	lost	MC	7
	4	co14	1AP+1MC	lost	MC	7
	5	co14	1AP+1MC	lost	MC	10
	6	co14	1AP+1MC	lost	MC	9
	7	co14	1AP+1MC	lost	MC	4
	8	co14	1AP+1MC	lost	MC	6
	9	co14	1AP+1MC	lost	MC	2
	10	co14	1AP+1MC	lost	MC	2
	11	co14	1AP+1MC	lost	MC	9
	12	co14	1AP+1MC	lost	MC	21
	13	co14	1AP+1MC	lost	MC	20
	14	co14	1AP+1MC	lost	MC	6
	15	co14	1AP+1MC	lost	MC	-9
	1	co15	1AP+1MC	lost	MC	8
	2	co15	1AP+1MC	lost	MC	6
	3	co15	1AP+1MC	lost	MC	11
	4	co15	1AP+1MC	lost	MC	3
	5	co15	1AP+1MC	lost	MC	13
	6	co15	1AP+1MC	lost	MC	6
	7	co15	1AP+1MC	lost	MC	7
	8	co15	1AP+1MC	lost	MC	5
	9	co15	1AP+1MC	lost	MC	9
	10	co15	1AP+1MC	lost	MC	8
	11	co15	1AP+1MC	lost	MC	4
	12	co15	1AP+1MC	lost	MC	21
	13	co15	1AP+1MC	lost	MC	20
	14	co15	1AP+1MC	lost	MC	12
	15	co15	1AP+1MC	lost	MC	20
	1	co1	1AP+1MC	won	MC	5
	2	co1	1AP+1MC	won	MC	9
	3	co1	1AP+1MC	won	MC	5
	4	co1	1AP+1MC	won	MC	2
	5	co1	1AP+1MC	won	MC	12
	6	co1	1AP+1MC	won	MC	8
	7	co1	1AP+1MC	won	MC	2
	8	co1	1AP+1MC	won	MC	8
	9	co1	1AP+1MC	won	MC	10
	10	co1	1AP+1MC	won	MC	32
	11	co1	1AP+1MC	won	MC	60
	12	co1	1AP+1MC	won	MC	23
	13	co1	1AP+1MC	won	MC	25
	14	co1	1AP+1MC	won	MC	24
	15	co1	1AP+1MC	won	MC	8
	1	co4	1AP+1MC	won	MC	4
	2	co4	1AP+1MC	won	MC	8
	3	co4	1AP+1MC	won	MC	7
	4	co4	1AP+1MC	won	MC	4
	5	co4	1AP+1MC	won	MC	3
	6	co4	1AP+1MC	won	MC	8
	7	co4	1AP+1MC	won	MC	10
	8	co4	1AP+1MC	won	MC	7
	9	co4	1AP+1MC	won	MC	4
	10	co4	1AP+1MC	won	MC	30
	11	co4	1AP+1MC	won	MC	45
	12	co4	1AP+1MC	won	MC	55
	13	co4	1AP+1MC	won	MC	16
	14	co4	1AP+1MC	won	MC	23
	15	co4	1AP+1MC	won	MC	15
	1	co7	1AP+1MC	won	MC	9
	2	co7	1AP+1MC	won	MC	7
	3	co7	1AP+1MC	won	MC	9
	4	co7	1AP+1MC	won	MC	4
	5	co7	1AP+1MC	won	MC	3
	6	co7	1AP+1MC	won	MC	8
	7	co7	1AP+1MC	won	MC	11
	8	co7	1AP+1MC	won	MC	2
	9	co7	1AP+1MC	won	MC	9
	10	co7	1AP+1MC	won	MC	33
	11	co7	1AP+1MC	won	MC	48
	12	co7	1AP+1MC	won	MC	36
	13	co7	1AP+1MC	won	MC	26
	14	co7	1AP+1MC	won	MC	35
	15	co7	1AP+1MC	won	MC	1
	1	co8	1AP+1MC	won	MC	5
	2	co8	1AP+1MC	won	MC	11
	3	co8	1AP+1MC	won	MC	7
	4	co8	1AP+1MC	won	MC	4
	5	co8	1AP+1MC	won	MC	4
	6	co8	1AP+1MC	won	MC	5
	7	co8	1AP+1MC	won	MC	8
	8	co8	1AP+1MC	won	MC	3
	9	co8	1AP+1MC	won	MC	2
	10	co8	1AP+1MC	won	MC	20
	11	co8	1AP+1MC	won	MC	21
	12	co8	1AP+1MC	won	MC	31
	13	co8	1AP+1MC	won	MC	32
	14	co8	1AP+1MC	won	MC	47
	15	co8	1AP+1MC	won	MC	45
	1	co9	1AP+1MC	won	MC	6
	2	co9	1AP+1MC	won	MC	6
	3	co9	1AP+1MC	won	MC	7
	4	co9	1AP+1MC	won	MC	3
	5	co9	1AP+1MC	won	MC	4
	6	co9	1AP+1MC	won	MC	5
	7	co9	1AP+1MC	won	MC	5
	8	co9	1AP+1MC	won	MC	2
	9	co9	1AP+1MC	won	MC	19
	10	co9	1AP+1MC	won	MC	30
	11	co9	1AP+1MC	won	MC	21
	12	co9	1AP+1MC	won	MC	23
	13	co9	1AP+1MC	won	MC	60
	14	co9	1AP+1MC	won	MC	22
	15	co9	1AP+1MC	won	MC	7
	1	co10	1AP+1MC	won	MC	11
	2	co10	1AP+1MC	won	MC	10
	3	co10	1AP+1MC	won	MC	7
	4	co10	1AP+1MC	won	MC	10
	5	co10	1AP+1MC	won	MC	4
	6	co10	1AP+1MC	won	MC	9
	7	co10	1AP+1MC	won	MC	5
	8	co10	1AP+1MC	won	MC	2
	9	co10	1AP+1MC	won	MC	1
	10	co10	1AP+1MC	won	MC	16
	11	co10	1AP+1MC	won	MC	42
	12	co10	1AP+1MC	won	MC	44
	13	co10	1AP+1MC	won	MC	59
	14	co10	1AP+1MC	won	MC	13
	15	co10	1AP+1MC	won	MC	8
	1	co11	1AP+1MC	won	MC	8
	2	co11	1AP+1MC	won	MC	7
	3	co11	1AP+1MC	won	MC	5
	4	co11	1AP+1MC	won	MC	7
	5	co11	1AP+1MC	won	MC	7
	6	co11	1AP+1MC	won	MC	3
	7	co11	1AP+1MC	won	MC	9
	8	co11	1AP+1MC	won	MC	5
	9	co11	1AP+1MC	won	MC	1
	10	co11	1AP+1MC	won	MC	20
	11	co11	1AP+1MC	won	MC	24
	12	co11	1AP+1MC	won	MC	42
	13	co11	1AP+1MC	won	MC	1
	14	co11	1AP+1MC	won	MC	31
	15	co11	1AP+1MC	won	MC	44
	1	co12	1AP+1MC	won	MC	6
	2	co12	1AP+1MC	won	MC	5
	3	co12	1AP+1MC	won	MC	11
	4	co12	1AP+1MC	won	MC	10
	5	co12	1AP+1MC	won	MC	8
	6	co12	1AP+1MC	won	MC	5
	7	co12	1AP+1MC	won	MC	15
	8	co12	1AP+1MC	won	MC	8
	9	co12	1AP+1MC	won	MC	0
	10	co12	1AP+1MC	won	MC	35
	11	co12	1AP+1MC	won	MC	6
	12	co12	1AP+1MC	won	MC	49
	13	co12	1AP+1MC	won	MC	20
	14	co12	1AP+1MC	won	MC	30
	15	co12	1AP+1MC	won	MC	32
	1	co13	1AP+1MC	won	MC	10
	2	co13	1AP+1MC	won	MC	9
	3	co13	1AP+1MC	won	MC	9
	4	co13	1AP+1MC	won	MC	4
	5	co13	1AP+1MC	won	MC	5
	6	co13	1AP+1MC	won	MC	7
	7	co13	1AP+1MC	won	MC	10
	8	co13	1AP+1MC	won	MC	2
	9	co13	1AP+1MC	won	MC	17
	10	co13	1AP+1MC	won	MC	33
	11	co13	1AP+1MC	won	MC	28
	12	co13	1AP+1MC	won	MC	23
	13	co13	1AP+1MC	won	MC	51
	14	co13	1AP+1MC	won	MC	25
	15	co13	1AP+1MC	won	MC	30
	1	co16	1AP+1MC	won	MC	6
	2	co16	1AP+1MC	won	MC	7
	3	co16	1AP+1MC	won	MC	4
	4	co16	1AP+1MC	won	MC	9
	5	co16	1AP+1MC	won	MC	8
	6	co16	1AP+1MC	won	MC	5
	7	co16	1AP+1MC	won	MC	8
	8	co16	1AP+1MC	won	MC	9
	9	co16	1AP+1MC	won	MC	7
	10	co16	1AP+1MC	won	MC	20
	11	co16	1AP+1MC	won	MC	51
	12	co16	1AP+1MC	won	MC	35
	13	co16	1AP+1MC	won	MC	42
	14	co16	1AP+1MC	won	MC	35
	15	co16	1AP+1MC	won	MC	31
	treatment: MChydrocarbon, hexane extract of MC; APhydrocarbon, hexane extract of AP
	start_time: the same number indicates the same start day
	Data for Fig. 5						Data for Fig. 5
	Total no. AP	Day	treatment	ID_cage	start_day		Total no. AP	Day	treatment	ID_cage	start_time
	3	1	MChydrocarbon	TR1	9.28		4	1	MChydrocarbon	MC1	1
	4	2	MChydrocarbon	TR1	9.28		5	2	MChydrocarbon	MC1	1
	4	3	MChydrocarbon	TR1	9.28		18	3	MChydrocarbon	MC1	1
	10	4	MChydrocarbon	TR1	9.28		25	4	MChydrocarbon	MC1	1
	18	5	MChydrocarbon	TR1	9.28		32	5	MChydrocarbon	MC1	1
	26	6	MChydrocarbon	TR1	9.28		37	6	MChydrocarbon	MC1	1
	31	7	MChydrocarbon	TR1	9.28		44	7	MChydrocarbon	MC1	1
	32	8	MChydrocarbon	TR1	9.28		45	8	MChydrocarbon	MC1	1
	33	9	MChydrocarbon	TR1	9.28		60	9	MChydrocarbon	MC1	1
	47	10	MChydrocarbon	TR1	9.28		62	10	MChydrocarbon	MC1	1
	52	11	MChydrocarbon	TR1	9.28		62	11	MChydrocarbon	MC1	1
	58	12	MChydrocarbon	TR1	9.28		63	12	MChydrocarbon	MC1	1
	9	1	MChydrocarbon	TR2	9.28		4	1	MChydrocarbon	MC2	1
	13	2	MChydrocarbon	TR2	9.28		8	2	MChydrocarbon	MC2	1
	13	3	MChydrocarbon	TR2	9.28		11	3	MChydrocarbon	MC2	1
	21	4	MChydrocarbon	TR2	9.28		13	4	MChydrocarbon	MC2	1
	17	5	MChydrocarbon	TR2	9.28		18	5	MChydrocarbon	MC2	1
	15	6	MChydrocarbon	TR2	9.28		19	6	MChydrocarbon	MC2	1
	26	7	MChydrocarbon	TR2	9.28		25	7	MChydrocarbon	MC2	1
	21	8	MChydrocarbon	TR2	9.28		28	8	MChydrocarbon	MC2	1
	34	9	MChydrocarbon	TR2	9.28		23	9	MChydrocarbon	MC2	1
	54	10	MChydrocarbon	TR2	9.28		22	10	MChydrocarbon	MC2	1
	67	11	MChydrocarbon	TR2	9.28		31	11	MChydrocarbon	MC2	1
	67	12	MChydrocarbon	TR2	9.28		49	12	MChydrocarbon	MC2	1
	6	1	MChydrocarbon	TR3	9.28		2	1	MChydrocarbon	MC4	2
	7	2	MChydrocarbon	TR3	9.28		5	2	MChydrocarbon	MC4	2
	13	3	MChydrocarbon	TR3	9.28		6	3	MChydrocarbon	MC4	2
	21	4	MChydrocarbon	TR3	9.28		13	4	MChydrocarbon	MC4	2
	25	5	MChydrocarbon	TR3	9.28		14	5	MChydrocarbon	MC4	2
	28	6	MChydrocarbon	TR3	9.28		15	6	MChydrocarbon	MC4	2
	31	7	MChydrocarbon	TR3	9.28		17	7	MChydrocarbon	MC4	2
	33	8	MChydrocarbon	TR3	9.28		20	8	MChydrocarbon	MC4	2
	30	9	MChydrocarbon	TR3	9.28		27	9	MChydrocarbon	MC4	2
	50	10	MChydrocarbon	TR3	9.28		34	10	MChydrocarbon	MC4	2
	64	11	MChydrocarbon	TR3	9.28		38	11	MChydrocarbon	MC4	2
	68	12	MChydrocarbon	TR3	9.28		42	12	MChydrocarbon	MC4	2
	6	1	MChydrocarbon	TR6	10.6		5	1	MChydrocarbon	MC5	2
	6	2	MChydrocarbon	TR6	10.6		8	2	MChydrocarbon	MC5	2
	7	3	MChydrocarbon	TR6	10.6		12	3	MChydrocarbon	MC5	2
	17	4	MChydrocarbon	TR6	10.6		19	4	MChydrocarbon	MC5	2
	26	5	MChydrocarbon	TR6	10.6		21	5	MChydrocarbon	MC5	2
	32	6	MChydrocarbon	TR6	10.6		28	6	MChydrocarbon	MC5	2
	33	7	MChydrocarbon	TR6	10.6		34	7	MChydrocarbon	MC5	2
	39	8	MChydrocarbon	TR6	10.6		40	8	MChydrocarbon	MC5	2
	45	9	MChydrocarbon	TR6	10.6		45	9	MChydrocarbon	MC5	2
	39	10	MChydrocarbon	TR6	10.6		48	10	MChydrocarbon	MC5	2
	55	11	MChydrocarbon	TR6	10.6		50	11	MChydrocarbon	MC5	2
	69	12	MChydrocarbon	TR6	10.6		56	12	MChydrocarbon	MC5	2
	7	1	MChydrocarbon	TR7	10.17		6	1	MChydrocarbon	MC7	2
	8	2	MChydrocarbon	TR7	10.17		7	2	MChydrocarbon	MC7	2
	10	3	MChydrocarbon	TR7	10.17		15	3	MChydrocarbon	MC7	2
	14	4	MChydrocarbon	TR7	10.17		12	4	MChydrocarbon	MC7	2
	15	5	MChydrocarbon	TR7	10.17		12	5	MChydrocarbon	MC7	2
	18	6	MChydrocarbon	TR7	10.17		13	6	MChydrocarbon	MC7	2
	18	7	MChydrocarbon	TR7	10.17		20	7	MChydrocarbon	MC7	2
	26	8	MChydrocarbon	TR7	10.17		27	8	MChydrocarbon	MC7	2
	26	9	MChydrocarbon	TR7	10.17		35	9	MChydrocarbon	MC7	2
	41	10	MChydrocarbon	TR7	10.17		38	10	MChydrocarbon	MC7	2
	44	11	MChydrocarbon	TR7	10.17		34	11	MChydrocarbon	MC7	2
	66	12	MChydrocarbon	TR7	10.17		47	12	MChydrocarbon	MC7	2
	7	1	MChydrocarbon	TR8	10.17		10	1	MChydrocarbon	MC8	2
	11	2	MChydrocarbon	TR8	10.17		11	2	MChydrocarbon	MC8	2
	17	3	MChydrocarbon	TR8	10.17		12	3	MChydrocarbon	MC8	2
	20	4	MChydrocarbon	TR8	10.17		12	4	MChydrocarbon	MC8	2
	29	5	MChydrocarbon	TR8	10.17		13	5	MChydrocarbon	MC8	2
	30	6	MChydrocarbon	TR8	10.17		17	6	MChydrocarbon	MC8	2
	32	7	MChydrocarbon	TR8	10.17		24	7	MChydrocarbon	MC8	2
	32	8	MChydrocarbon	TR8	10.17		29	8	MChydrocarbon	MC8	2
	33	9	MChydrocarbon	TR8	10.17		25	9	MChydrocarbon	MC8	2
	62	10	MChydrocarbon	TR8	10.17		25	10	MChydrocarbon	MC8	2
	63	11	MChydrocarbon	TR8	10.17		58	11	MChydrocarbon	MC8	2
	82	12	MChydrocarbon	TR8	10.17		64	12	MChydrocarbon	MC8	2
	2	1	MChydrocarbon	TR9	10.17		4	1	MChydrocarbon	MC9	2
	9	2	MChydrocarbon	TR9	10.17		8	2	MChydrocarbon	MC9	2
	11	3	MChydrocarbon	TR9	10.17		7	3	MChydrocarbon	MC9	2
	18	4	MChydrocarbon	TR9	10.17		13	4	MChydrocarbon	MC9	2
	24	5	MChydrocarbon	TR9	10.17		21	5	MChydrocarbon	MC9	2
	25	6	MChydrocarbon	TR9	10.17		26	6	MChydrocarbon	MC9	2
	32	7	MChydrocarbon	TR9	10.17		29	7	MChydrocarbon	MC9	2
	34	8	MChydrocarbon	TR9	10.17		33	8	MChydrocarbon	MC9	2
	40	9	MChydrocarbon	TR9	10.17		35	9	MChydrocarbon	MC9	2
	53	10	MChydrocarbon	TR9	10.17		35	10	MChydrocarbon	MC9	2
	100	11	MChydrocarbon	TR9	10.17		43	11	MChydrocarbon	MC9	2
	106	12	MChydrocarbon	TR9	10.17		48	12	MChydrocarbon	MC9	2
	2	1	MChydrocarbon	TR10	10.19		7	1	MChydrocarbon	MC10	3
	6	2	MChydrocarbon	TR10	10.19		12	2	MChydrocarbon	MC10	3
	12	3	MChydrocarbon	TR10	10.19		16	3	MChydrocarbon	MC10	3
	26	4	MChydrocarbon	TR10	10.19		21	4	MChydrocarbon	MC10	3
	33	5	MChydrocarbon	TR10	10.19		25	5	MChydrocarbon	MC10	3
	38	6	MChydrocarbon	TR10	10.19		29	6	MChydrocarbon	MC10	3
	48	7	MChydrocarbon	TR10	10.19		27	7	MChydrocarbon	MC10	3
	51	8	MChydrocarbon	TR10	10.19		28	8	MChydrocarbon	MC10	3
	49	9	MChydrocarbon	TR10	10.19		28	9	MChydrocarbon	MC10	3
	56	10	MChydrocarbon	TR10	10.19		35	10	MChydrocarbon	MC10	3
	65	11	MChydrocarbon	TR10	10.19		44	11	MChydrocarbon	MC10	3
	66	12	MChydrocarbon	TR10	10.19		56	12	MChydrocarbon	MC10	3
	4	1	MChydrocarbon	TR12	10.19		8	1	MChydrocarbon	MC11	3
	11	2	MChydrocarbon	TR12	10.19		18	2	MChydrocarbon	MC11	3
	11	3	MChydrocarbon	TR12	10.19		22	3	MChydrocarbon	MC11	3
	11	4	MChydrocarbon	TR12	10.19		26	4	MChydrocarbon	MC11	3
	12	5	MChydrocarbon	TR12	10.19		29	5	MChydrocarbon	MC11	3
	12	6	MChydrocarbon	TR12	10.19		36	6	MChydrocarbon	MC11	3
	12	7	MChydrocarbon	TR12	10.19		37	7	MChydrocarbon	MC11	3
	13	8	MChydrocarbon	TR12	10.19		37	8	MChydrocarbon	MC11	3
	21	9	MChydrocarbon	TR12	10.19		38	9	MChydrocarbon	MC11	3
	28	10	MChydrocarbon	TR12	10.19		40	10	MChydrocarbon	MC11	3
	38	11	MChydrocarbon	TR12	10.19		51	11	MChydrocarbon	MC11	3
	46	12	MChydrocarbon	TR12	10.19		59	12	MChydrocarbon	MC11	3
	2	1	MChydrocarbon	TR13	10.26		11	1	MChydrocarbon	MC12	3
	3	2	MChydrocarbon	TR13	10.26		13	2	MChydrocarbon	MC12	3
	11	3	MChydrocarbon	TR13	10.26		20	3	MChydrocarbon	MC12	3
	21	4	MChydrocarbon	TR13	10.26		22	4	MChydrocarbon	MC12	3
	28	5	MChydrocarbon	TR13	10.26		24	5	MChydrocarbon	MC12	3
	34	6	MChydrocarbon	TR13	10.26		24	6	MChydrocarbon	MC12	3
	44	7	MChydrocarbon	TR13	10.26		24	7	MChydrocarbon	MC12	3
	56	8	MChydrocarbon	TR13	10.26		39	8	MChydrocarbon	MC12	3
	58	9	MChydrocarbon	TR13	10.26		40	9	MChydrocarbon	MC12	3
	58	10	MChydrocarbon	TR13	10.26		47	10	MChydrocarbon	MC12	3
	72	11	MChydrocarbon	TR13	10.26		53	11	MChydrocarbon	MC12	3
	77	12	MChydrocarbon	TR13	10.26		67	12	MChydrocarbon	MC12	3
	2	1	MChydrocarbon	TR14	10.26		5	1	control	CT1	1
	10	2	MChydrocarbon	TR14	10.26		15	2	control	CT1	1
	13	3	MChydrocarbon	TR14	10.26		19	3	control	CT1	1
	18	4	MChydrocarbon	TR14	10.26		29	4	control	CT1	1
	25	5	MChydrocarbon	TR14	10.26		31	5	control	CT1	1
	38	6	MChydrocarbon	TR14	10.26		38	6	control	CT1	1
	38	7	MChydrocarbon	TR14	10.26		43	7	control	CT1	1
	41	8	MChydrocarbon	TR14	10.26		54	8	control	CT1	1
	44	9	MChydrocarbon	TR14	10.26		50	9	control	CT1	1
	48	10	MChydrocarbon	TR14	10.26		78	10	control	CT1	1
	66	11	MChydrocarbon	TR14	10.26		143	11	control	CT1	1
	68	12	MChydrocarbon	TR14	10.26		169	12	control	CT1	1
	2	1	MChydrocarbon	TR15	10.26		4	1	control	CT3	1
	8	2	MChydrocarbon	TR15	10.26		9	2	control	CT3	1
	12	3	MChydrocarbon	TR15	10.26		12	3	control	CT3	1
	20	4	MChydrocarbon	TR15	10.26		20	4	control	CT3	1
	23	5	MChydrocarbon	TR15	10.26		26	5	control	CT3	1
	38	6	MChydrocarbon	TR15	10.26		32	6	control	CT3	1
	42	7	MChydrocarbon	TR15	10.26		41	7	control	CT3	1
	51	8	MChydrocarbon	TR15	10.26		49	8	control	CT3	1
	57	9	MChydrocarbon	TR15	10.26		49	9	control	CT3	1
	61	10	MChydrocarbon	TR15	10.26		53	10	control	CT3	1
	88	11	MChydrocarbon	TR15	10.26		77	11	control	CT3	1
	89	12	MChydrocarbon	TR15	10.26		100	12	control	CT3	1
	3	1	control	CT1	9.28		4	1	control	CT4	2
	17	2	control	CT1	9.28		8	2	control	CT4	2
	25	3	control	CT1	9.28		9	3	control	CT4	2
	31	4	control	CT1	9.28		17	4	control	CT4	2
	42	5	control	CT1	9.28		24	5	control	CT4	2
	44	6	control	CT1	9.28		38	6	control	CT4	2
	50	7	control	CT1	9.28		43	7	control	CT4	2
	54	8	control	CT1	9.28		54	8	control	CT4	2
	57	9	control	CT1	9.28		62	9	control	CT4	2
	63	10	control	CT1	9.28		60	10	control	CT4	2
	69	11	control	CT1	9.28		75	11	control	CT4	2
	113	12	control	CT1	9.28		94	12	control	CT4	2
	5	1	control	CT2	9.28		5	1	control	CT5	2
	9	2	control	CT2	9.28		8	2	control	CT5	2
	11	3	control	CT2	9.28		13	3	control	CT5	2
	16	4	control	CT2	9.28		13	4	control	CT5	2
	16	5	control	CT2	9.28		29	5	control	CT5	2
	20	6	control	CT2	9.28		41	6	control	CT5	2
	30	7	control	CT2	9.28		41	7	control	CT5	2
	37	8	control	CT2	9.28		41	8	control	CT5	2
	55	9	control	CT2	9.28		53	9	control	CT5	2
	68	10	control	CT2	9.28		55	10	control	CT5	2
	111	11	control	CT2	9.28		59	11	control	CT5	2
	122	12	control	CT2	9.28		119	12	control	CT5	2
	7	1	control	CT3	9.28		3	1	control	CT6	2
	7	2	control	CT3	9.28		8	2	control	CT6	2
	11	3	control	CT3	9.28		15	3	control	CT6	2
	17	4	control	CT3	9.28		15	4	control	CT6	2
	24	5	control	CT3	9.28		25	5	control	CT6	2
	28	6	control	CT3	9.28		35	6	control	CT6	2
	36	7	control	CT3	9.28		46	7	control	CT6	2
	39	8	control	CT3	9.28		52	8	control	CT6	2
	87	9	control	CT3	9.28		52	9	control	CT6	2
	102	10	control	CT3	9.28		64	10	control	CT6	2
	111	11	control	CT3	9.28		69	11	control	CT6	2
	124	12	control	CT3	9.28		95	12	control	CT6	2
	3	1	control	CT6	10.6		8	1	control	CT7	2
	11	2	control	CT6	10.6		13	2	control	CT7	2
	11	3	control	CT6	10.6		15	3	control	CT7	2
	19	4	control	CT6	10.6		28	4	control	CT7	2
	31	5	control	CT6	10.6		40	5	control	CT7	2
	36	6	control	CT6	10.6		44	6	control	CT7	2
	49	7	control	CT6	10.6		50	7	control	CT7	2
	60	8	control	CT6	10.6		58	8	control	CT7	2
	64	9	control	CT6	10.6		65	9	control	CT7	2
	64	10	control	CT6	10.6		89	10	control	CT7	2
	86	11	control	CT6	10.6		121	11	control	CT7	2
	115	12	control	CT6	10.6		150	12	control	CT7	2
	4	1	control	CT7	10.17		6	1	control	CT9	2
	8	2	control	CT7	10.17		15	2	control	CT9	2
	14	3	control	CT7	10.17		27	3	control	CT9	2
	18	4	control	CT7	10.17		37	4	control	CT9	2
	32	5	control	CT7	10.17		41	5	control	CT9	2
	33	6	control	CT7	10.17		37	6	control	CT9	2
	33	7	control	CT7	10.17		40	7	control	CT9	2
	36	8	control	CT7	10.17		45	8	control	CT9	2
	37	9	control	CT7	10.17		42	9	control	CT9	2
	72	10	control	CT7	10.17		62	10	control	CT9	2
	84	11	control	CT7	10.17		102	11	control	CT9	2
	100	12	control	CT7	10.17		187	12	control	CT9	2
	7	1	control	CT8	10.17		5	1	control	CT10	3
	13	2	control	CT8	10.17		12	2	control	CT10	3
	15	3	control	CT8	10.17		15	3	control	CT10	3
	19	4	control	CT8	10.17		20	4	control	CT10	3
	30	5	control	CT8	10.17		31	5	control	CT10	3
	39	6	control	CT8	10.17		34	6	control	CT10	3
	54	7	control	CT8	10.17		41	7	control	CT10	3
	54	8	control	CT8	10.17		51	8	control	CT10	3
	60	9	control	CT8	10.17		61	9	control	CT10	3
	73	10	control	CT8	10.17		66	10	control	CT10	3
	102	11	control	CT8	10.17		67	11	control	CT10	3
	124	12	control	CT8	10.17		88	12	control	CT10	3
	4	1	control	CT9	10.17		7	1	control	CT11	3
	9	2	control	CT9	10.17		10	2	control	CT11	3
	11	3	control	CT9	10.17		12	3	control	CT11	3
	14	4	control	CT9	10.17		14	4	control	CT11	3
	30	5	control	CT9	10.17		24	5	control	CT11	3
	38	6	control	CT9	10.17		41	6	control	CT11	3
	40	7	control	CT9	10.17		45	7	control	CT11	3
	51	8	control	CT9	10.17		56	8	control	CT11	3
	53	9	control	CT9	10.17		61	9	control	CT11	3
	79	10	control	CT9	10.17		68	10	control	CT11	3
	113	11	control	CT9	10.17		79	11	control	CT11	3
	137	12	control	CT9	10.17		82	12	control	CT11	3
	7	1	control	CT10	10.19		5	1	control	CT12	3
	12	2	control	CT10	10.19		8	2	control	CT12	3
	16	3	control	CT10	10.19		9	3	control	CT12	3
	25	4	control	CT10	10.19		18	4	control	CT12	3
	28	5	control	CT10	10.19		34	5	control	CT12	3
	39	6	control	CT10	10.19		44	6	control	CT12	3
	46	7	control	CT10	10.19		49	7	control	CT12	3
	52	8	control	CT10	10.19		56	8	control	CT12	3
	58	9	control	CT10	10.19		57	9	control	CT12	3
	58	10	control	CT10	10.19		84	10	control	CT12	3
	116	11	control	CT10	10.19		105	11	control	CT12	3
	126	12	control	CT10	10.19		113	12	control	CT12	3
	13	1	control	CT11	10.19		2	1	APhydrocarbon	AP2	1
	21	2	control	CT11	10.19		4	2	APhydrocarbon	AP2	1
	30	3	control	CT11	10.19		12	3	APhydrocarbon	AP2	1
	41	4	control	CT11	10.19		19	4	APhydrocarbon	AP2	1
	46	5	control	CT11	10.19		29	5	APhydrocarbon	AP2	1
	50	6	control	CT11	10.19		30	6	APhydrocarbon	AP2	1
	53	7	control	CT11	10.19		33	7	APhydrocarbon	AP2	1
	57	8	control	CT11	10.19		45	8	APhydrocarbon	AP2	1
	71	9	control	CT11	10.19		52	9	APhydrocarbon	AP2	1
	87	10	control	CT11	10.19		55	10	APhydrocarbon	AP2	1
	123	11	control	CT11	10.19		58	11	APhydrocarbon	AP2	1
	146	12	control	CT11	10.19		56	12	APhydrocarbon	AP2	1
	7	1	control	CT12	10.19		4	1	APhydrocarbon	AP3	1
	12	2	control	CT12	10.19		4	2	APhydrocarbon	AP3	1
	15	3	control	CT12	10.19		8	3	APhydrocarbon	AP3	1
	16	4	control	CT12	10.19		22	4	APhydrocarbon	AP3	1
	26	5	control	CT12	10.19		24	5	APhydrocarbon	AP3	1
	35	6	control	CT12	10.19		30	6	APhydrocarbon	AP3	1
	36	7	control	CT12	10.19		36	7	APhydrocarbon	AP3	1
	39	8	control	CT12	10.19		39	8	APhydrocarbon	AP3	1
	45	9	control	CT12	10.19		41	9	APhydrocarbon	AP3	1
	69	10	control	CT12	10.19		49	10	APhydrocarbon	AP3	1
	87	11	control	CT12	10.19		58	11	APhydrocarbon	AP3	1
	112	12	control	CT12	10.19		85	12	APhydrocarbon	AP3	1
	2	1	control	CT13	10.26		8	1	APhydrocarbon	AP6	2
	11	2	control	CT13	10.26		18	2	APhydrocarbon	AP6	2
	14	3	control	CT13	10.26		23	3	APhydrocarbon	AP6	2
	18	4	control	CT13	10.26		29	4	APhydrocarbon	AP6	2
	27	5	control	CT13	10.26		32	5	APhydrocarbon	AP6	2
	37	6	control	CT13	10.26		37	6	APhydrocarbon	AP6	2
	44	7	control	CT13	10.26		45	7	APhydrocarbon	AP6	2
[truncated: 77 more rows]
